# Supplementary material for: 6-Bromo-N-(6-bromo­pyridin-2-yl)-N-[4-(2,3-di­hydro­thieno[3,4-b][1,4]dioxin-5-yl)phen­yl]pyridin-2-amine
Source: Acta Crystallogr Sect E Struct Rep Online. 2014 Jun 21;70(Pt 7):o797. doi: 10.1107/S1600536814013191 (PMC4120601; doi:10.1107/S1600536814013191)
Supplement: Supplementary file 1 [file e-70-0o797-sup1.cif]

##############################################################################
#                                                                            #
# This CIF contains the data in a paper accepted for publication in          #
# Acta Crystallographica Section E. It conforms to the requirements of       #
# Notes for Authors for Acta Crystallographica Section E, and has been       #
# peer reviewed under the auspices of the IUCr Commission on Journals.       #
#                                                                            #
# Full details of the Crystallographic Information File format               #
# are given in the paper "The Crystallographic Information File (CIF):       #
# a New Standard Archive File for Crystallography" by S. R. Hall, F. H.      #
# Allen and I. D. Brown [Acta Cryst. (1991), A47, 655-685].                  #
#                                                                            #
# The current version of the core CIF dictionary is obtainable from          #
# ftp://ftp.iucr.org/pub/cif_core.dic.                                       #
#                                                                            #
# Software is freely available for graphical display of the structure(s)     #
# in this CIF. For information consult the CIF software page                 #
# http://www.iucr.org/resources/cif/software.                                #
#                                                                            #
# This file may be used for bona fide research purposes within the           #
# scientific community so long as proper attribution is given to the journal # 
# article from which it was obtained.                                        #
#                                                                            #
##############################################################################
data_I
_audit_creation_method     SHELXL-97
_journal_date_recd_electronic     2014-05-20
_journal_date_accepted     2014-06-05
_journal_name_full     'Acta Crystallographica, Section E'
_journal_year     2014
_journal_volume     70
_journal_issue      7
_journal_page_first     o797
_journal_page_last     o797
_journal_paper_category     QO
_journal_paper_doi     10.1107/S1600536814013191
_journal_coeditor_code     LH5709
_publ_contact_author_name     'Holliday, Bradley J.'
_publ_contact_author_address
;
Department of Chemistry
The University of Texas at Austin
105 E 24th Street, Stop A5300
Austin, Texas 78712, USA
;
_publ_contact_author_email     'bholliday@cm.utexas.edu'
_publ_contact_author_fax     ?
_publ_contact_author_phone     ?
_publ_section_title
;\
6-Bromo-<i>N</i>-(6-bromopyridin-2-yl)-<i>N</i>-[4-(2,3-dihydrothieno[3,4-\
<i>b</i>][1,4]dioxin-5-yl)phenyl]pyridin-2-amine
;
_publ_section_title_footnote     .
loop_
    _publ_author_name
    _publ_author_footnote
    _publ_author_address
    'Mitchell, Lauren A.' .
;
Department of Chemistry
The University of Texas at Austin
105 E 24th Street, Stop A5300
Austin, Texas 78712,
USA
;
    'Holliday, Bradley J.' .
;
Department of Chemistry
The University of Texas at Austin
105 E 24th Street, Stop A5300
Austin, Texas 78712,
USA
;
_publ_section_synopsis     .
_chemical_name_systematic
;\
6-Bromo-<i>N</i>-(6-bromopyridin-2-yl)-<i>N</i>-[4-(2,3-dihydrothieno[3,4-\
<i>b</i>][1,4]dioxin-5-yl)phenyl]pyridin-2-amine
;
_chemical_name_common     ?
_chemical_formula_moiety     'C22 H15 Br2 N3 O2 S'
_chemical_formula_sum     'C22 H15 Br2 N3 O2 S'
_chemical_formula_iupac     'C22 H15 Br2 N3 O2 S'
_chemical_formula_weight     545.25
_chemical_melting_point     ?
_symmetry_cell_setting     triclinic
_symmetry_space_group_name_H-M     'P -1'
_symmetry_space_group_name_Hall     '-P 1'
loop_
    _symmetry_equiv_pos_as_xyz
    'x, y, z'
    '-x, -y, -z'
_cell_length_a     4.483(4)
_cell_length_b     12.151(9)
_cell_length_c     18.958(13)
_cell_angle_alpha     75.807(18)
_cell_angle_beta     87.67(3)
_cell_angle_gamma     89.62(2)
_cell_volume     1000.3(13)
_cell_formula_units_Z     2
_cell_measurement_reflns_used     3281
_cell_measurement_theta_min     1.7287
_cell_measurement_theta_max     27.6491
_cell_measurement_temperature     100(2)
_exptl_crystal_description     'Prism'
_exptl_crystal_colour     'Colorless'
_exptl_crystal_size_max     0.2220
_exptl_crystal_size_mid     0.0330
_exptl_crystal_size_min     0.0270
_exptl_crystal_density_diffrn     1.810
_exptl_crystal_density_meas     ?
_exptl_crystal_density_method     'not measured'
_exptl_crystal_F_000     540
_exptl_absorpt_coefficient_mu     4.183
_exptl_absorpt_correction_type     multi-scan
_exptl_absorpt_process_details
;
(ABSCOR; Higashi, 2001)
;
_exptl_absorpt_correction_T_min     0.5628
_exptl_absorpt_correction_T_max     1.0000
_exptl_special_details     ?
_diffrn_ambient_temperature     100(2)
_diffrn_radiation_type     MoK\a
_diffrn_radiation_wavelength     0.71075
_diffrn_radiation_source     'fine-focus sealed tube'
_diffrn_radiation_monochromator     graphite
_diffrn_measurement_device
;
Rigaku Saturn724+
;
_diffrn_measurement_method     'dtprofit.ref'
_diffrn_detector_area_resol_mean     28.5714
_diffrn_reflns_number     13439
_diffrn_reflns_av_R_equivalents     0.0793
_diffrn_reflns_av_sigmaI/netI     0.0819
_diffrn_reflns_theta_min     1.73
_diffrn_reflns_theta_max     25.00
_diffrn_reflns_theta_full     25.00
_diffrn_measured_fraction_theta_max     0.996
_diffrn_measured_fraction_theta_full     0.996
_diffrn_reflns_limit_h_min     -5
_diffrn_reflns_limit_h_max     5
_diffrn_reflns_limit_k_min     -14
_diffrn_reflns_limit_k_max     14
_diffrn_reflns_limit_l_min     -22
_diffrn_reflns_limit_l_max     22
_diffrn_standards_number     ?
_diffrn_standards_interval_count     ?
_diffrn_standards_interval_time     ?
_diffrn_standards_decay_%     ?
_refine_special_details
;
Refinement of <i>F</i>^2^ against ALL reflections. The weighted <i>R</i>-factor
<i>wR</i> and goodness of fit <i>S</i> are based on <i>F</i>^2^, conventional
<i>R</i>-factors <i>R</i> are based on <i>F</i>, with <i>F</i> set to zero for
negative <i>F</i>^2^. The threshold expression of <i>F</i>^2^ >
\s(<i>F</i>^2^) is used only for calculating <i>R</i>-factors(gt) <i>etc</i>.
and is not relevant to the choice of reflections for refinement.
<i>R</i>-factors based on <i>F</i>^2^ are statistically about twice as large
as those based on <i>F</i>, and <i>R</i>-factors based on ALL data will be
even larger.
;
_reflns_number_total     3521
_reflns_number_gt     2732
_reflns_threshold_expression     I>2\s(I)
_refine_ls_structure_factor_coef     Fsqd
_refine_ls_matrix_type     full
_refine_ls_R_factor_all     0.0652
_refine_ls_R_factor_gt     0.0505
_refine_ls_wR_factor_gt     0.1203
_refine_ls_wR_factor_ref     0.1278
_refine_ls_goodness_of_fit_ref     0.999
_refine_ls_restrained_S_all     0.999
_refine_ls_number_reflns     3521
_refine_ls_number_parameters     271
_refine_ls_number_restraints     0
_refine_ls_hydrogen_treatment     constr
_refine_ls_weighting_scheme     calc
_refine_ls_weighting_details
                 'calc w=1/[\s^2^(Fo^2^)+(0.0638P)^2^] where P=(Fo^2^+2Fc^2^)/3'
_atom_sites_solution_hydrogens     geom
_atom_sites_solution_primary     direct
_atom_sites_solution_secondary     difmap
_refine_ls_shift/su_max     0.001
_refine_ls_shift/su_mean     0.000
_refine_diff_density_max     1.059
_refine_diff_density_min     -0.827
_refine_ls_extinction_method     none
_refine_ls_extinction_coef     ?
loop_
    _atom_type_symbol
    _atom_type_description
    _atom_type_scat_dispersion_real
    _atom_type_scat_dispersion_imag
    _atom_type_scat_source
    'C' 'C' 0.0033 0.0016
                         'International Tables Vol C Tables 4.2.6.8 and 6.1.1.4'
    'H' 'H' 0.0000 0.0000
                         'International Tables Vol C Tables 4.2.6.8 and 6.1.1.4'
    'N' 'N' 0.0061 0.0033
                         'International Tables Vol C Tables 4.2.6.8 and 6.1.1.4'
    'O' 'O' 0.0106 0.0060
                         'International Tables Vol C Tables 4.2.6.8 and 6.1.1.4'
    'S' 'S' 0.1246 0.1234
                         'International Tables Vol C Tables 4.2.6.8 and 6.1.1.4'
    'Br' 'Br' -0.2901 2.4595
                         'International Tables Vol C Tables 4.2.6.8 and 6.1.1.4'
_computing_data_collection     '<i>CrystalClear</i> (Rigaku, 2008)'
_computing_cell_refinement     '<i>CrystalClear</i> (Rigaku, 2008)'
_computing_data_reduction     '<i>CrystalClear</i> (Rigaku, 2008)'
_computing_structure_solution     '<i>SIR97</i> (Altomare  <i>et al.</i>, 1999)'
_computing_structure_refinement
        '<i>SHELXL97</i> (Sheldrick, 2008) within <i>WinGX</i> (Farrugia, 2012)'
_computing_molecular_graphics
 '<i>ORTEP-3 for Windows</i>  (Farrugia, 2012) and <i>POV-RAY</i> (Cason, 2004)'
_computing_publication_material
          '<i>SHELXL97</i> (Sheldrick, 2008) and <i>publCIF</i> (Westrip, 2010)'
loop_
    _atom_site_type_symbol
    _atom_site_label
    _atom_site_fract_x
    _atom_site_fract_y
    _atom_site_fract_z
    _atom_site_U_iso_or_equiv
    _atom_site_adp_type
    _atom_site_calc_flag
    _atom_site_refinement_flags
    _atom_site_occupancy
    _atom_site_symmetry_multiplicity
    _atom_site_disorder_assembly
    _atom_site_disorder_group
    C C1 0.4149(12) 0.8677(5) 0.3436(3) 0.0254(13) Uani d . 1 1 . .
    H H1 0.4019 0.9100 0.2958 0.030 Uiso calc R 1 1 . .
    C C2 0.5672(11) 0.7710(5) 0.3635(3) 0.0223(12) Uani d . 1 1 . .
    C C3 0.7454(12) 0.6007(5) 0.3458(3) 0.0244(13) Uani d . 1 1 . .
    H H3A 0.8736 0.5675 0.3141 0.029 Uiso calc R 1 1 . .
    H H3B 0.5491 0.5663 0.3489 0.029 Uiso calc R 1 1 . .
    C C4 0.8723(12) 0.5774(5) 0.4210(3) 0.0238(12) Uani d . 1 1 . .
    H H4A 0.8982 0.4962 0.4395 0.029 Uiso calc R 1 1 . .
    H H4B 1.0666 0.6133 0.4177 0.029 Uiso calc R 1 1 . .
    C C5 0.5503(10) 0.7210(5) 0.4403(3) 0.0188(11) Uani d . 1 1 . .
    C C6 0.3812(11) 0.7836(5) 0.4784(3) 0.0214(12) Uani d . 1 1 . .
    C C7 0.3032(11) 0.7649(4) 0.5558(3) 0.0181(11) Uani d . 1 1 . .
    C C8 0.0814(12) 0.8290(5) 0.5805(3) 0.0238(12) Uani d . 1 1 . .
    H H8 -0.0179 0.8841 0.5467 0.029 Uiso calc R 1 1 . .
    C C9 0.0052(12) 0.8131(5) 0.6533(3) 0.0235(12) Uani d . 1 1 . .
    H H9 -0.1470 0.8560 0.6680 0.028 Uiso calc R 1 1 . .
    C C10 0.1546(11) 0.7335(5) 0.7049(3) 0.0216(12) Uani d . 1 1 . .
    C C11 0.3738(11) 0.6680(5) 0.6820(3) 0.0215(12) Uani d . 1 1 . .
    H H11 0.4733 0.6138 0.7163 0.026 Uiso calc R 1 1 . .
    C C12 0.4468(11) 0.6822(5) 0.6089(3) 0.0208(12) Uani d . 1 1 . .
    H H12 0.5927 0.6366 0.5945 0.025 Uiso calc R 1 1 . .
    C C13 0.0144(11) 0.8117(5) 0.8102(3) 0.0201(12) Uani d . 1 1 . .
    C C14 0.1319(11) 0.9198(5) 0.7798(3) 0.0248(13) Uani d . 1 1 . .
    H H14 0.2632 0.9325 0.7393 0.030 Uiso calc R 1 1 . .
    C C15 0.0499(12) 1.0077(5) 0.8109(3) 0.0264(13) Uani d . 1 1 . .
    H H15 0.1216 1.0809 0.7910 0.032 Uiso calc R 1 1 . .
    C C16 -0.1433(12) 0.9848(5) 0.8729(3) 0.0257(13) Uani d . 1 1 . .
    H H16 -0.2045 1.0416 0.8954 0.031 Uiso calc R 1 1 . .
    C C17 -0.2361(11) 0.8761(5) 0.8984(3) 0.0235(12) Uani d . 1 1 . .
    C C18 0.0708(11) 0.6057(5) 0.8273(3) 0.0204(12) Uani d . 1 1 . .
    C C19 0.2220(12) 0.5796(5) 0.8916(3) 0.0230(12) Uani d . 1 1 . .
    H H19 0.3344 0.6341 0.9057 0.028 Uiso calc R 1 1 . .
    C C20 0.2000(11) 0.4706(5) 0.9338(3) 0.0239(12) Uani d . 1 1 . .
    H H20 0.2952 0.4508 0.9778 0.029 Uiso calc R 1 1 . .
    C C21 0.0373(11) 0.3899(5) 0.9114(3) 0.0221(12) Uani d . 1 1 . .
    H H21 0.0175 0.3157 0.9394 0.027 Uiso calc R 1 1 . .
    C C22 -0.0947(11) 0.4255(5) 0.8448(3) 0.0214(12) Uani d . 1 1 . .
    N N1 -0.1728(9) 0.7893(4) 0.8702(2) 0.0208(10) Uani d . 1 1 . .
    N N2 0.0834(10) 0.7185(4) 0.7811(2) 0.0223(10) Uani d . 1 1 . .
    N N3 -0.0829(9) 0.5300(4) 0.8032(2) 0.0208(10) Uani d . 1 1 . .
    O O1 0.7239(8) 0.7215(3) 0.31571(18) 0.0250(9) Uani d . 1 1 . .
    O O2 0.6761(8) 0.6202(3) 0.47078(18) 0.0228(9) Uani d . 1 1 . .
    S S1 0.2461(3) 0.90420(13) 0.41770(7) 0.0266(3) Uani d . 1 1 . .
    Br Br1 -0.49638(12) 0.83856(5) 0.98380(3) 0.02763(19) Uani d . 1 1 . .
    Br Br2 -0.31232(12) 0.31910(5) 0.80909(3) 0.02536(18) Uani d . 1 1 . .
loop_
    _atom_site_aniso_label
    _atom_site_aniso_U_11
    _atom_site_aniso_U_22
    _atom_site_aniso_U_33
    _atom_site_aniso_U_12
    _atom_site_aniso_U_13
    _atom_site_aniso_U_23
    C1 0.042(3) 0.024(3) 0.009(3) 0.000(3) 0.005(2) -0.002(2)
    C2 0.028(3) 0.026(3) 0.017(3) -0.004(2) 0.004(2) -0.014(2)
    C3 0.033(3) 0.025(3) 0.019(3) 0.002(2) 0.001(2) -0.014(3)
    C4 0.028(3) 0.025(3) 0.022(3) 0.002(2) 0.001(2) -0.012(2)
    C5 0.018(3) 0.026(3) 0.015(3) 0.000(2) 0.0007(19) -0.009(2)
    C6 0.026(3) 0.023(3) 0.018(3) 0.002(2) -0.002(2) -0.010(2)
    C7 0.025(3) 0.019(3) 0.011(2) 0.001(2) 0.001(2) -0.006(2)
    C8 0.029(3) 0.024(3) 0.019(3) 0.007(2) -0.003(2) -0.006(2)
    C9 0.032(3) 0.021(3) 0.018(3) 0.004(2) 0.009(2) -0.009(2)
    C10 0.026(3) 0.024(3) 0.018(3) -0.003(2) 0.001(2) -0.011(2)
    C11 0.029(3) 0.022(3) 0.015(3) 0.000(2) -0.001(2) -0.006(2)
    C12 0.025(3) 0.020(3) 0.018(3) 0.004(2) 0.003(2) -0.007(2)
    C13 0.028(3) 0.019(3) 0.014(3) 0.001(2) 0.001(2) -0.008(2)
    C14 0.029(3) 0.027(3) 0.020(3) -0.001(2) 0.005(2) -0.010(3)
    C15 0.033(3) 0.024(3) 0.022(3) -0.005(2) 0.002(2) -0.006(2)
    C16 0.038(3) 0.023(3) 0.021(3) 0.001(3) 0.004(2) -0.015(3)
    C17 0.025(3) 0.033(4) 0.017(3) 0.006(2) -0.003(2) -0.016(3)
    C18 0.022(3) 0.025(3) 0.018(3) 0.005(2) 0.001(2) -0.013(2)
    C19 0.024(3) 0.033(3) 0.016(3) 0.003(2) -0.001(2) -0.014(3)
    C20 0.028(3) 0.027(3) 0.018(3) 0.003(2) -0.001(2) -0.008(3)
    C21 0.025(3) 0.022(3) 0.018(3) 0.002(2) 0.001(2) -0.003(2)
    C22 0.029(3) 0.023(3) 0.015(3) -0.001(2) 0.008(2) -0.011(2)
    N1 0.027(2) 0.021(3) 0.016(2) 0.0047(19) -0.0002(18) -0.009(2)
    N2 0.032(2) 0.021(3) 0.017(2) -0.001(2) 0.0055(18) -0.011(2)
    N3 0.029(2) 0.022(3) 0.013(2) 0.000(2) 0.0068(18) -0.009(2)
    O1 0.035(2) 0.030(2) 0.0138(18) -0.0010(17) 0.0057(15) -0.0128(17)
    O2 0.031(2) 0.027(2) 0.0130(18) 0.0098(17) 0.0015(15) -0.0090(17)
    S1 0.0396(8) 0.0243(8) 0.0158(7) 0.0065(6) 0.0026(6) -0.0057(6)
    Br1 0.0357(3) 0.0294(4) 0.0196(3) 0.0038(3) 0.0076(2) -0.0111(3)
    Br2 0.0329(3) 0.0260(4) 0.0200(3) -0.0033(2) 0.0029(2) -0.0115(2)
_geom_special_details
;
All e.s.d.'s (except the e.s.d. in the dihedral angle between two l.s. planes)
are estimated using the full covariance matrix. The cell e.s.d.'s are taken
into account individually in the estimation of e.s.d.'s in distances, angles
and torsion angles; correlations between e.s.d.'s in cell parameters are only
used when they are defined by crystal symmetry. An approximate (isotropic)
treatment of cell e.s.d.'s is used for estimating e.s.d.'s involving l.s.
planes.
;
loop_
    _geom_bond_atom_site_label_1
    _geom_bond_atom_site_label_2
    _geom_bond_site_symmetry_2
    _geom_bond_distance
    _geom_bond_publ_flag
    C1 C2 . 1.335(7) ?
    C1 S1 . 1.719(5) ?
    C1 H1 . 0.9300 ?
    C2 O1 . 1.374(6) ?
    C2 C5 . 1.433(7) ?
    C3 O1 . 1.442(6) ?
    C3 C4 . 1.517(7) ?
    C3 H3A . 0.9700 ?
    C3 H3B . 0.9700 ?
    C4 O2 . 1.450(6) ?
    C4 H4A . 0.9700 ?
    C4 H4B . 0.9700 ?
    C5 O2 . 1.351(6) ?
    C5 C6 . 1.376(7) ?
    C6 C7 . 1.457(7) ?
    C6 S1 . 1.748(5) ?
    C7 C8 . 1.394(7) ?
    C7 C12 . 1.409(7) ?
    C8 C9 . 1.375(7) ?
    C8 H8 . 0.9300 ?
    C9 C10 . 1.386(7) ?
    C9 H9 . 0.9300 ?
    C10 C11 . 1.382(7) ?
    C10 N2 . 1.433(6) ?
    C11 C12 . 1.380(7) ?
    C11 H11 . 0.9300 ?
    C12 H12 . 0.9300 ?
    C13 N1 . 1.360(6) ?
    C13 C14 . 1.396(8) ?
    C13 N2 . 1.403(7) ?
    C14 C15 . 1.382(8) ?
    C14 H14 . 0.9300 ?
    C15 C16 . 1.403(7) ?
    C15 H15 . 0.9300 ?
    C16 C17 . 1.353(8) ?
    C16 H16 . 0.9300 ?
    C17 N1 . 1.318(7) ?
    C17 Br1 . 1.919(5) ?
    C18 N3 . 1.330(7) ?
    C18 C19 . 1.386(7) ?
    C18 N2 . 1.435(7) ?
    C19 C20 . 1.371(8) ?
    C19 H19 . 0.9300 ?
    C20 C21 . 1.384(8) ?
    C20 H20 . 0.9300 ?
    C21 C22 . 1.386(7) ?
    C21 H21 . 0.9300 ?
    C22 N3 . 1.319(7) ?
    C22 Br2 . 1.893(6) ?
loop_
    _geom_angle_atom_site_label_1
    _geom_angle_atom_site_label_2
    _geom_angle_atom_site_label_3
    _geom_angle_site_symmetry_1
    _geom_angle_site_symmetry_3
    _geom_angle
    _geom_angle_publ_flag
    C2 C1 S1 . . 111.4(4) ?
    C2 C1 H1 . . 124.3 ?
    S1 C1 H1 . . 124.3 ?
    C1 C2 O1 . . 124.1(5) ?
    C1 C2 C5 . . 113.8(5) ?
    O1 C2 C5 . . 122.1(5) ?
    O1 C3 C4 . . 109.9(4) ?
    O1 C3 H3A . . 109.7 ?
    C4 C3 H3A . . 109.7 ?
    O1 C3 H3B . . 109.7 ?
    C4 C3 H3B . . 109.7 ?
    H3A C3 H3B . . 108.2 ?
    O2 C4 C3 . . 111.0(4) ?
    O2 C4 H4A . . 109.4 ?
    C3 C4 H4A . . 109.4 ?
    O2 C4 H4B . . 109.4 ?
    C3 C4 H4B . . 109.4 ?
    H4A C4 H4B . . 108.0 ?
    O2 C5 C6 . . 124.2(5) ?
    O2 C5 C2 . . 122.8(4) ?
    C6 C5 C2 . . 112.9(5) ?
    C5 C6 C7 . . 131.5(5) ?
    C5 C6 S1 . . 109.3(4) ?
    C7 C6 S1 . . 119.2(4) ?
    C8 C7 C12 . . 117.1(5) ?
    C8 C7 C6 . . 120.9(4) ?
    C12 C7 C6 . . 122.0(4) ?
    C9 C8 C7 . . 121.9(5) ?
    C9 C8 H8 . . 119.0 ?
    C7 C8 H8 . . 119.0 ?
    C8 C9 C10 . . 120.2(5) ?
    C8 C9 H9 . . 119.9 ?
    C10 C9 H9 . . 119.9 ?
    C11 C10 C9 . . 119.1(5) ?
    C11 C10 N2 . . 120.1(5) ?
    C9 C10 N2 . . 120.8(5) ?
    C12 C11 C10 . . 120.8(5) ?
    C12 C11 H11 . . 119.6 ?
    C10 C11 H11 . . 119.6 ?
    C11 C12 C7 . . 120.9(5) ?
    C11 C12 H12 . . 119.6 ?
    C7 C12 H12 . . 119.6 ?
    N1 C13 C14 . . 122.3(5) ?
    N1 C13 N2 . . 115.4(5) ?
    C14 C13 N2 . . 122.3(5) ?
    C15 C14 C13 . . 118.9(5) ?
    C15 C14 H14 . . 120.6 ?
    C13 C14 H14 . . 120.6 ?
    C14 C15 C16 . . 118.9(6) ?
    C14 C15 H15 . . 120.5 ?
    C16 C15 H15 . . 120.5 ?
    C17 C16 C15 . . 116.7(5) ?
    C17 C16 H16 . . 121.6 ?
    C15 C16 H16 . . 121.6 ?
    N1 C17 C16 . . 127.3(5) ?
    N1 C17 Br1 . . 113.8(4) ?
    C16 C17 Br1 . . 118.9(4) ?
    N3 C18 C19 . . 123.6(5) ?
    N3 C18 N2 . . 116.0(4) ?
    C19 C18 N2 . . 120.3(5) ?
    C20 C19 C18 . . 117.6(5) ?
    C20 C19 H19 . . 121.2 ?
    C18 C19 H19 . . 121.2 ?
    C19 C20 C21 . . 120.5(5) ?
    C19 C20 H20 . . 119.8 ?
    C21 C20 H20 . . 119.8 ?
    C20 C21 C22 . . 116.3(5) ?
    C20 C21 H21 . . 121.8 ?
    C22 C21 H21 . . 121.8 ?
    N3 C22 C21 . . 125.0(5) ?
    N3 C22 Br2 . . 116.1(4) ?
    C21 C22 Br2 . . 118.9(4) ?
    C17 N1 C13 . . 115.8(5) ?
    C13 N2 C10 . . 121.0(4) ?
    C13 N2 C18 . . 119.9(4) ?
    C10 N2 C18 . . 119.0(4) ?
    C22 N3 C18 . . 116.9(4) ?
    C2 O1 C3 . . 110.1(4) ?
    C5 O2 C4 . . 113.7(4) ?
    C1 S1 C6 . . 92.6(3) ?
loop_
    _geom_torsion_atom_site_label_1
    _geom_torsion_atom_site_label_2
    _geom_torsion_atom_site_label_3
    _geom_torsion_atom_site_label_4
    _geom_torsion_site_symmetry_1
    _geom_torsion_site_symmetry_2
    _geom_torsion_site_symmetry_3
    _geom_torsion_site_symmetry_4
    _geom_torsion
    _geom_torsion_publ_flag
    S1 C1 C2 O1 . . . . 179.9(4) ?
    S1 C1 C2 C5 . . . . 0.8(6) ?
    O1 C3 C4 O2 . . . . 62.8(6) ?
    C1 C2 C5 O2 . . . . 176.4(5) ?
    O1 C2 C5 O2 . . . . -2.7(8) ?
    C1 C2 C5 C6 . . . . -0.5(7) ?
    O1 C2 C5 C6 . . . . -179.6(5) ?
    O2 C5 C6 C7 . . . . 2.6(9) ?
    C2 C5 C6 C7 . . . . 179.5(5) ?
    O2 C5 C6 S1 . . . . -176.9(4) ?
    C2 C5 C6 S1 . . . . -0.1(6) ?
    C5 C6 C7 C8 . . . . -167.6(6) ?
    S1 C6 C7 C8 . . . . 11.9(7) ?
    C5 C6 C7 C12 . . . . 12.5(9) ?
    S1 C6 C7 C12 . . . . -168.0(4) ?
    C12 C7 C8 C9 . . . . 0.2(8) ?
    C6 C7 C8 C9 . . . . -179.7(5) ?
    C7 C8 C9 C10 . . . . 1.5(9) ?
    C8 C9 C10 C11 . . . . -2.0(9) ?
    C8 C9 C10 N2 . . . . 178.1(5) ?
    C9 C10 C11 C12 . . . . 0.8(9) ?
    N2 C10 C11 C12 . . . . -179.4(5) ?
    C10 C11 C12 C7 . . . . 1.0(9) ?
    C8 C7 C12 C11 . . . . -1.5(8) ?
    C6 C7 C12 C11 . . . . 178.4(5) ?
    N1 C13 C14 C15 . . . . -1.5(8) ?
    N2 C13 C14 C15 . . . . 179.0(5) ?
    C13 C14 C15 C16 . . . . 1.4(8) ?
    C14 C15 C16 C17 . . . . 0.2(8) ?
    C15 C16 C17 N1 . . . . -2.3(9) ?
    C15 C16 C17 Br1 . . . . 179.2(4) ?
    N3 C18 C19 C20 . . . . -2.8(8) ?
    N2 C18 C19 C20 . . . . 179.6(4) ?
    C18 C19 C20 C21 . . . . 1.4(8) ?
    C19 C20 C21 C22 . . . . 0.8(7) ?
    C20 C21 C22 N3 . . . . -2.0(8) ?
    C20 C21 C22 Br2 . . . . 178.4(4) ?
    C16 C17 N1 C13 . . . . 2.2(8) ?
    Br1 C17 N1 C13 . . . . -179.1(3) ?
    C14 C13 N1 C17 . . . . -0.3(7) ?
    N2 C13 N1 C17 . . . . 179.3(4) ?
    N1 C13 N2 C10 . . . . 151.1(5) ?
    C14 C13 N2 C10 . . . . -29.4(7) ?
    N1 C13 N2 C18 . . . . -26.2(7) ?
    C14 C13 N2 C18 . . . . 153.3(5) ?
    C11 C10 N2 C13 . . . . 142.0(5) ?
    C9 C10 N2 C13 . . . . -38.1(7) ?
    C11 C10 N2 C18 . . . . -40.6(7) ?
    C9 C10 N2 C18 . . . . 139.2(5) ?
    N3 C18 N2 C13 . . . . 130.1(5) ?
    C19 C18 N2 C13 . . . . -52.2(7) ?
    N3 C18 N2 C10 . . . . -47.3(6) ?
    C19 C18 N2 C10 . . . . 130.4(5) ?
    C21 C22 N3 C18 . . . . 0.8(7) ?
    Br2 C22 N3 C18 . . . . -179.6(3) ?
    C19 C18 N3 C22 . . . . 1.7(7) ?
    N2 C18 N3 C22 . . . . 179.4(4) ?
    C1 C2 O1 C3 . . . . -153.8(5) ?
    C5 C2 O1 C3 . . . . 25.2(7) ?
    C4 C3 O1 C2 . . . . -53.4(5) ?
    C6 C5 O2 C4 . . . . -173.1(5) ?
    C2 C5 O2 C4 . . . . 10.3(7) ?
    C3 C4 O2 C5 . . . . -39.1(6) ?
    C2 C1 S1 C6 . . . . -0.7(5) ?
    C5 C6 S1 C1 . . . . 0.4(4) ?
    C7 C6 S1 C1 . . . . -179.2(5) ?
loop_
    _geom_hbond_atom_site_label_D
    _geom_hbond_atom_site_label_H
    _geom_hbond_atom_site_label_A
    _geom_hbond_site_symmetry_A
    _geom_hbond_distance_DH
    _geom_hbond_distance_HA
    _geom_hbond_distance_DA
    _geom_hbond_angle_DHA
    C12 H12 O2 . 0.93 2.42 3.036(7) 124
_iucr_refine_instructions_details
;
TITL KS_53
CELL  0.71075   4.4827  12.1511  18.9577   75.807   87.670   89.619
ZERR     2.00   0.0035   0.0089   0.0130    0.018    0.025    0.022
LATT   1
SFAC  C    H    N    O    S    BR
UNIT  44   30   6    4    2    4
MERG   2
OMIT    -4.00  50.00
FMAP   2
PLAN   25
ACTA
BOND   $H
CONF
LIST   4
L.S.   4
WGHT    0.063800
FVAR       4.16678
C1    1    0.414936    0.867732    0.343650    11.00000    0.04248    0.02373 =
         0.00855   -0.00211    0.00480    0.00028
AFIX  43
H1    2    0.401866    0.909989    0.295819    11.00000   -1.20000
AFIX   0
C2    1    0.567198    0.771046    0.363534    11.00000    0.02793    0.02562 =
         0.01736   -0.01391    0.00407   -0.00378
C3    1    0.745393    0.600741    0.345764    11.00000    0.03290    0.02536 =
         0.01928   -0.01401    0.00147    0.00154
AFIX  23
H3A   2    0.873615    0.567485    0.314135    11.00000   -1.20000
H3B   2    0.549123    0.566319    0.348934    11.00000   -1.20000
AFIX   0
C4    1    0.872261    0.577353    0.420966    11.00000    0.02788    0.02473 =
         0.02184   -0.01187    0.00097    0.00162
AFIX  23
H4A   2    0.898190    0.496221    0.439525    11.00000   -1.20000
H4B   2    1.066628    0.613267    0.417719    11.00000   -1.20000
AFIX   0
C5    1    0.550279    0.721044    0.440336    11.00000    0.01769    0.02581 =
         0.01480   -0.00901    0.00068   -0.00002
C6    1    0.381152    0.783650    0.478445    11.00000    0.02600    0.02273 =
         0.01796   -0.00983   -0.00156    0.00195
C7    1    0.303173    0.764937    0.555849    11.00000    0.02519    0.01937 =
         0.01079   -0.00586    0.00051    0.00147
C8    1    0.081418    0.828992    0.580511    11.00000    0.02908    0.02386 =
         0.01884   -0.00612   -0.00263    0.00721
AFIX  43
H8    2   -0.017919    0.884054    0.546744    11.00000   -1.20000
AFIX   0
C9    1    0.005247    0.813127    0.653339    11.00000    0.03246    0.02109 =
         0.01814   -0.00895    0.00865    0.00413
AFIX  43
H9    2   -0.146959    0.855979    0.668012    11.00000   -1.20000
AFIX   0
C10   1    0.154555    0.733487    0.704948    11.00000    0.02601    0.02387 =
         0.01783   -0.01064    0.00098   -0.00262
C11   1    0.373786    0.668047    0.682038    11.00000    0.02851    0.02179 =
         0.01490   -0.00570   -0.00135   -0.00019
AFIX  43
H11   2    0.473282    0.613817    0.716306    11.00000   -1.20000
AFIX   0
C12   1    0.446790    0.682224    0.608916    11.00000    0.02515    0.01996 =
         0.01812   -0.00713    0.00332    0.00424
AFIX  43
H12   2    0.592666    0.636587    0.594490    11.00000   -1.20000
AFIX   0
C13   1    0.014406    0.811654    0.810154    11.00000    0.02812    0.01936 =
         0.01448   -0.00781    0.00086    0.00105
C14   1    0.131929    0.919811    0.779794    11.00000    0.02928    0.02737 =
         0.01950   -0.01025    0.00503   -0.00128
AFIX  43
H14   2    0.263197    0.932462    0.739334    11.00000   -1.20000
AFIX   0
C15   1    0.049923    1.007748    0.810873    11.00000    0.03277    0.02413 =
         0.02234   -0.00638    0.00187   -0.00488
AFIX  43
H15   2    0.121582    1.080901    0.791018    11.00000   -1.20000
AFIX   0
C16   1   -0.143279    0.984839    0.872891    11.00000    0.03815    0.02288 =
         0.02090   -0.01522    0.00360    0.00131
AFIX  43
H16   2   -0.204506    1.041628    0.895353    11.00000   -1.20000
AFIX   0
C17   1   -0.236097    0.876093    0.898400    11.00000    0.02509    0.03320 =
         0.01733   -0.01596   -0.00295    0.00610
C18   1    0.070842    0.605690    0.827334    11.00000    0.02239    0.02478 =
         0.01758   -0.01258    0.00110    0.00479
C19   1    0.222030    0.579637    0.891625    11.00000    0.02439    0.03267 =
         0.01621   -0.01397   -0.00135    0.00256
AFIX  43
H19   2    0.334390    0.634142    0.905662    11.00000   -1.20000
AFIX   0
C20   1    0.200020    0.470599    0.933806    11.00000    0.02805    0.02711 =
         0.01782   -0.00789   -0.00117    0.00303
AFIX  43
H20   2    0.295162    0.450765    0.977811    11.00000   -1.20000
AFIX   0
C21   1    0.037277    0.389863    0.911372    11.00000    0.02549    0.02223 =
         0.01763   -0.00330    0.00073    0.00227
AFIX  43
H21   2    0.017512    0.315720    0.939449    11.00000   -1.20000
AFIX   0
C22   1   -0.094655    0.425548    0.844769    11.00000    0.02904    0.02327 =
         0.01467   -0.01126    0.00754   -0.00137
N1    3   -0.172804    0.789275    0.870235    11.00000    0.02720    0.02093 =
         0.01613   -0.00857   -0.00016    0.00472
N2    3    0.083377    0.718485    0.781091    11.00000    0.03242    0.02053 =
         0.01686   -0.01103    0.00553   -0.00091
N3    3   -0.082856    0.529983    0.803235    11.00000    0.02886    0.02238 =
         0.01329   -0.00943    0.00677    0.00045
O1    4    0.723866    0.721524    0.315710    11.00000    0.03459    0.02983 =
         0.01382   -0.01283    0.00572   -0.00100
O2    4    0.676097    0.620153    0.470780    11.00000    0.03058    0.02657 =
         0.01305   -0.00903    0.00145    0.00984
S1    5    0.246074    0.904201    0.417704    11.00000    0.03956    0.02434 =
         0.01577   -0.00569    0.00258    0.00653
BR1   6   -0.496381    0.838563    0.983797    11.00000    0.03566    0.02944 =
         0.01963   -0.01108    0.00761    0.00380
BR2   6   -0.312317    0.319104    0.809093    11.00000    0.03286    0.02602 =
         0.02000   -0.01152    0.00287   -0.00327
HKLF 4
REM  KS_53
REM R1 =  0.0505 for   2732 Fo > 4sig(Fo)  and  0.0652 for all   3521 data
REM    271 parameters refined using      0 restraints
END
WGHT      0.0635      0.0000
REM Highest difference peak  1.059,  deepest hole -0.827,  1-sigma level  0.150
Q1    1  -0.5227  0.3058  0.8100  11.00000  0.05    1.06
Q2    1  -0.7106  0.8212  0.9815  11.00000  0.05    0.98
Q3    1  -0.2814  0.8521  0.9839  11.00000  0.05    0.90
Q4    1  -0.6210  0.9174  0.9677  11.00000  0.05    0.84
Q5    1  -0.1028  0.3361  0.8074  11.00000  0.05    0.83
Q6    1  -0.1690  0.2447  0.8300  11.00000  0.05    0.81
Q7    1  -0.4157  0.4049  0.7898  11.00000  0.05    0.77
Q8    1  -0.4164  0.7547  1.0004  11.00000  0.05    0.76
Q9    1   0.5821  0.6257  0.7555  11.00000  0.05    0.69
Q10   1   0.0198  0.9016  0.4195  11.00000  0.05    0.60
Q11   1  -0.3263  0.6414  0.8396  11.00000  0.05    0.56
Q12   1  -0.1634  0.7926  0.6381  11.00000  0.05    0.53
Q13   1  -0.3905  0.9119  0.9702  11.00000  0.05    0.52
Q14   1  -0.4052  0.1657  0.7905  11.00000  0.05    0.52
Q15   1   0.2687  0.3664  0.8266  11.00000  0.05    0.49
Q16   1   0.4727  0.7379  0.7990  11.00000  0.05    0.48
Q17   1   0.3678  0.8258  0.4389  11.00000  0.05    0.45
Q18   1  -0.1001  0.8857  0.9986  11.00000  0.05    0.45
Q19   1   0.1052  0.2213  0.8577  11.00000  0.05    0.45
Q20   1   0.1176  0.2524  0.9706  11.00000  0.05    0.45
Q21   1   0.1201  0.7973  0.8597  11.00000  0.05    0.44
Q22   1  -0.5984  0.8932  1.0468  11.00000  0.05    0.44
Q23   1   0.2152  0.6917  0.8939  11.00000  0.05    0.43
Q24   1   0.3184  0.3781  0.8498  11.00000  0.05    0.43
;
