# Supplementary material for: 6-Bromo-N-(6-bromo­pyridin-2-yl)-N-[4-(2,3-di­hydro­thieno[3,4-b][1,4]dioxin-5-yl)phen­yl]pyridin-2-amine
Source: Acta Crystallogr Sect E Struct Rep Online. 2014 Jun 21;70(Pt 7):o797. doi: 10.1107/S1600536814013191 (PMC4120601; doi:10.1107/S1600536814013191)
Supplement: Supplementary file 2 [file e-70-0o797-Isup2.hkl]

data_I
_shelx_refln_list_code            4
loop_
  _space_group_symop_id
  _space_group_symop_operation_xyz
   1 x,y,z
   2 -x,-y,-z

_space_group_crystal_system       triclinic
_space_group_IT_number            2
_space_group_name_H-M_alt         'P -1'
_space_group_name_Hall            '-P 1'
_cell_length_a                    4.483(4)
_cell_length_b                    12.151(9)
_cell_length_c                    18.958(13)
_cell_angle_alpha                 75.807(18)
_cell_angle_beta                  87.67(3)
_cell_angle_gamma                 89.62(2)
_cell_volume                      1000.3(13)
loop_
  _refln_index_h
  _refln_index_k
  _refln_index_l
  _refln_F_squared_calc
  _refln_F_squared_meas
  _refln_F_squared_sigma
  _refln_observed_status
  -5  -4   1      134.12      180.42     43.56 o
  -5  -4   2      686.59      755.56    106.18 o
  -5  -3   1      272.55      281.15     53.99 o
  -5  -3   2      248.60      286.70     51.74 o
  -5  -3   3      737.98      879.36    110.11 o
  -5  -3   4      262.68      280.14     50.59 o
  -5  -2   1        0.13       13.55     23.19 o
  -5  -2   2       77.12       93.69     34.82 o
  -5  -2   3        5.97       24.15     24.29 o
  -5  -2   4        1.07       23.78     29.57 o
  -5  -2   5      146.18      177.28     38.66 o
  -5  -1   1       32.29       46.09     27.39 o
  -5  -1   2        4.07       24.34     22.84 o
  -5  -1   3      555.27      659.63     58.44 o
  -5  -1   4      620.60      669.71     87.25 o
  -5  -1   5       72.07       61.87     33.99 o
  -5  -1   6        0.57       11.01     28.71 o
  -5   0   1      587.26      775.59     83.30 o
  -5   0   2      109.96      116.83     31.56 o
  -5   0   3       40.61       99.80     51.17 o
  -5   0   4      230.51      302.34     72.44 o
  -5   0   5      548.93      549.04     81.58 o
  -5   0   6      610.92      688.26     84.10 o
  -5   1   1      142.87      168.03     53.66 o
  -5   1   2      731.59      864.78    110.13 o
  -5   1   3        1.69       49.71     38.27 o
  -5   1   4       78.13      126.42     54.15 o
  -5   1   5      282.47      305.91     71.92 o
  -5   1   6      259.79      322.34     73.77 o
  -5   2   1     1067.51     1492.93    114.87 o
  -5   2   2       39.06       84.94     48.53 o
  -5   2   3       50.09       23.88     30.66 o
  -5   2   4       20.33       78.50     53.98 o
  -5   2   5      243.29      286.26     74.06 o
  -5   2   6      409.24      461.14     78.17 o
  -5   3   1      215.22      271.95     51.78 o
  -5   3   2      316.79      373.23     72.80 o
  -5   3   3      408.71      555.82    124.73 o
  -5   3   4      564.37      678.43    114.43 o
  -5   3   5        4.59       41.22     39.06 o
  -5   3   6        8.08       39.47     52.26 o
  -5   4   1        1.54       26.49     35.65 o
  -5   4   2        1.74       32.68     33.79 o
  -5   4   3      105.43      141.73     51.87 o
  -5   4   4      436.98      483.97     83.74 o
  -5   4   5        3.03       19.18     36.03 o
  -4  -9   1       17.43       28.50     50.54 o
  -4  -8   1      488.76      629.17     95.50 o
  -4  -8   2       76.34      143.93     48.65 o
  -4  -8   3       35.35       37.92     30.80 o
  -4  -8   4      324.40      368.10     62.19 o
  -4  -7   1      625.95      839.25    103.01 o
  -4  -7   2        3.25       18.73     40.30 o
  -4  -7   3       44.15       40.56     37.94 o
  -4  -7   4      136.66      123.60     36.30 o
  -4  -7   5      311.89      317.19     61.69 o
  -4  -7   6      350.22      407.13     64.49 o
  -4  -6   1      935.71     1325.58    156.37 o
  -4  -6   2      212.19      222.57     50.78 o
  -4  -6   3      147.30      146.98     44.64 o
  -4  -6   4       78.48       75.92     37.59 o
  -4  -6   5      146.38      148.62     46.53 o
  -4  -6   6      817.20      955.98     87.80 o
  -4  -6   7      770.84      908.62    128.08 o
  -4  -6   8      202.71      229.25     52.08 o
  -4  -5   1      537.07      660.89     56.52 o
  -4  -5   2      181.51      166.91     37.50 o
  -4  -5   3      314.46      360.95     50.44 o
  -4  -5   4      447.11      446.52     50.20 o
  -4  -5   5      202.26      190.24     43.11 o
  -4  -5   6      306.61      303.09     69.29 o
  -4  -5   7     1178.63     1181.65     98.72 o
  -4  -5   8       66.62       70.22     29.14 o
  -4  -5   9      267.26      259.91     46.46 o
  -4  -4   1      310.94      300.51     50.85 o
  -4  -4   2     1199.50     1340.26     97.02 o
  -4  -4   3      974.23     1079.21    105.89 o
  -4  -4   4       68.31       61.00     32.91 o
  -4  -4   5        2.36       14.63     25.56 o
  -4  -4   6        2.15        9.18     23.83 o
  -4  -4   7     1331.01     1586.34    112.53 o
  -4  -4   8     1573.38     1752.42    139.63 o
  -4  -4   9       50.72       47.41     25.43 o
  -4  -4  10      365.42      350.89     54.42 o
  -4  -3   1        4.23       22.47     27.34 o
  -4  -3   2       33.56       48.06     29.58 o
  -4  -3   3      307.65      307.96     47.25 o
  -4  -3   4      749.78      727.53     56.70 o
  -4  -3   5      977.18     1033.88     83.95 o
  -4  -3   6       67.49       74.40     34.10 o
  -4  -3   7       41.33       50.78     26.92 o
  -4  -3   8        6.88       28.63     24.97 o
  -4  -3   9     1171.94     1266.70     72.53 o
  -4  -3  10      165.27      178.19     44.69 o
  -4  -3  11        0.51       25.89     17.92 o
  -4  -2   1      622.92      610.60     46.06 o
  -4  -2   2      354.21      307.34     32.35 o
  -4  -2   3      190.05      146.63     27.12 o
  -4  -2   4      781.64      781.35     49.53 o
  -4  -2   5      577.02      533.47     51.35 o
  -4  -2   6      538.24      541.74     50.65 o
  -4  -2   7      218.88      212.12     35.80 o
  -4  -2   8      198.69      187.00     39.85 o
  -4  -2   9      717.11      698.43     52.42 o
  -4  -2  10      174.39      163.68     37.95 o
  -4  -2  11       22.29       66.36     35.28 o
  -4  -2  12        6.93       32.49     37.57 o
  -4  -1   1       54.84       28.71     20.89 o
  -4  -1   2        0.49       14.50     18.16 o
  -4  -1   3      101.31       94.51     26.36 o
  -4  -1   4      632.91      698.03     47.82 o
  -4  -1   5     3604.00     4209.85    265.80 o
  -4  -1   6      327.17      277.69     37.94 o
  -4  -1   7      326.35      322.86     43.32 o
  -4  -1   8      228.70      230.21     39.77 o
  -4  -1   9     1680.88     1823.66    110.61 o
  -4  -1  10      416.31      377.31     48.31 o
  -4  -1  11      879.87      841.95     70.91 o
  -4  -1  12      236.73      194.27     40.09 o
  -4  -1  13        5.66       17.48     23.71 o
  -4   0   1     1323.71     1392.28     68.75 o
  -4   0   2     1581.38     1677.79     80.25 o
  -4   0   3      287.36      287.83     34.58 o
  -4   0   4       64.49       52.81     25.85 o
  -4   0   5      206.04      220.96     36.58 o
  -4   0   6     1033.32     1086.76     77.17 o
  -4   0   7      760.64      728.96     60.12 o
  -4   0   8      114.74      108.28     30.65 o
  -4   0   9       27.55       38.24     28.60 o
  -4   0  10       15.53       27.89     23.00 o
  -4   0  11      620.39      537.50     61.35 o
  -4   0  12     1033.63      994.57     73.16 o
  -4   0  13      194.04      161.63     40.07 o
  -4   1   1      372.57      310.07     35.45 o
  -4   1   2       53.90       42.37     17.50 o
  -4   1   3      673.01      650.05     53.52 o
  -4   1   4      226.55      159.03     39.89 o
  -4   1   5      111.09       67.14     23.74 o
  -4   1   6      797.52      849.52     69.15 o
  -4   1   7       10.99       32.57     22.41 o
  -4   1   8       74.91       57.46     24.17 o
  -4   1   9      156.03      126.04     32.90 o
  -4   1  10        9.36       31.54     22.15 o
  -4   1  11     1388.81     1474.06     93.21 o
  -4   1  12      276.45      221.35     42.08 o
  -4   1  13        0.23       20.92     20.56 o
  -4   1  14        0.10       39.69     27.31 o
  -4   2   1      375.09      368.64     40.31 o
  -4   2   2     1299.70     1435.13     83.91 o
  -4   2   3      268.96      215.78     28.30 o
  -4   2   4      258.87      243.95     44.17 o
  -4   2   5      199.45      176.86     30.71 o
  -4   2   6      623.40      624.06     56.84 o
  -4   2   7     2320.70     2443.84    143.55 o
  -4   2   8      689.65      613.37     49.69 o
  -4   2   9      613.31      585.62     57.10 o
  -4   2  10      105.41       79.85     30.34 o
  -4   2  11      547.93      475.36     63.57 o
  -4   2  12     1455.70     1594.58    113.02 o
  -4   2  13     1330.50     1245.30    149.55 o
  -4   2  14      225.54      146.63     36.93 o
  -4   3   1       92.74       51.83     21.91 o
  -4   3   2      430.47      427.83     38.62 o
  -4   3   3      984.78     1034.29     66.71 o
  -4   3   4     2390.20     2667.17    126.54 o
  -4   3   5      181.75      155.38     34.24 o
  -4   3   6        2.21       10.89     14.11 o
  -4   3   7      243.02      195.87     54.14 o
  -4   3   8      253.44      222.07     41.20 o
  -4   3   9      603.68      591.86     66.58 o
  -4   3  10      173.68      137.60     34.18 o
  -4   3  11       13.95       28.60     19.62 o
  -4   3  12       31.65       38.92     24.43 o
  -4   3  13      100.15       83.45     29.30 o
  -4   3  14      560.06      432.13     66.15 o
  -4   4   1       34.81       41.62     37.45 o
  -4   4   2       75.74       80.17     34.35 o
  -4   4   3      899.41     1023.60     97.83 o
  -4   4   4       59.48       52.37     24.08 o
  -4   4   5      163.71      159.31     36.60 o
  -4   4   6       36.55       25.75     14.02 o
  -4   4   7      405.49      338.41     51.36 o
  -4   4   8      283.10      268.88     47.15 o
  -4   4   9       18.27       25.37     15.14 o
  -4   4  10      182.45      128.02     31.65 o
  -4   4  11      156.84      138.62     35.91 o
  -4   4  12      310.47      244.23     45.47 o
  -4   4  13     2354.29     2344.16    160.92 o
  -4   5   1      114.85      117.45     45.97 o
  -4   5   2      815.13      942.07     92.12 o
  -4   5   3       64.04       66.88     45.22 o
  -4   5   4     2619.65     3053.95    220.88 o
  -4   5   5      706.56      859.75     97.41 o
  -4   5   6      943.52     1011.26    118.14 o
  -4   5   7      406.68      391.28     78.40 o
  -4   5   8       31.25      101.87     31.82 o
  -4   5   9     1524.43     1477.60    170.13 o
  -4   5  10     3006.12     2708.99    227.98 o
  -4   5  11      962.60      839.35     83.45 o
  -4   5  12        3.05       17.91     18.30 o
  -4   5  13        2.13       15.44     16.10 o
  -4   6   1     1409.66     1733.47    124.89 o
  -4   6   2     1085.13     1293.48    106.40 o
  -4   6   3        0.84       27.28     37.74 o
  -4   6   4      667.49      740.41     83.20 o
  -4   6   5      366.91      430.72     84.76 o
  -4   6   6     1388.44     1573.93    159.24 o
  -4   6   7       41.28       61.42     37.18 o
  -4   6   8        7.85       28.31     30.93 o
  -4   6   9       16.12       22.40     26.30 o
  -4   6  10       19.75       44.30     27.18 o
  -4   6  11     1069.13     1058.42    117.75 o
  -4   6  12      220.03      137.09     33.25 o
  -4   7   1        2.45       29.74     27.24 o
  -4   7   2      695.60      886.23    115.81 o
  -4   7   3      461.41      563.85     80.49 o
  -4   7   4       13.88       13.19     28.66 o
  -4   7   5       86.82      111.49     50.68 o
  -4   7   6      295.18      238.32     65.20 o
  -4   7   7        6.70       36.00     29.14 o
  -4   7   8      302.05      256.00     66.57 o
  -4   7   9       59.41       61.36     50.77 o
  -4   7  10      452.90      451.83    102.79 o
  -4   7  11       54.71       26.27     36.80 o
  -4   8   1      514.10      608.77     75.46 o
  -4   8   2      309.04      348.43     64.08 o
  -4   8   3      227.37      265.40     58.22 o
  -4   8   4      108.64      110.93     37.11 o
  -4   8   5      369.38      389.14     69.06 o
  -4   8   6      877.33      937.01    105.91 o
  -4   8   7      749.09      901.31    110.28 o
  -4   8   8      517.67      521.78     98.60 o
  -4   8   9       31.68       32.21     33.44 o
  -4   8  10       92.08      125.22     57.23 o
  -4   9   1        1.13       35.34     20.29 o
  -4   9   2      211.86      206.35     49.78 o
  -4   9   3     1498.36     1822.12    234.87 o
  -4   9   4      398.42      466.42     94.58 o
  -4   9   5       28.39       56.77     32.93 o
  -4   9   6        2.28       10.57     23.33 o
  -4   9   7        6.71       28.59     32.31 o
  -3 -11   1       15.55       72.47     47.92 o
  -3 -11   2      370.52      526.82    123.61 o
  -3 -10   1      116.29      131.84     44.91 o
  -3 -10   2       19.00       11.01     34.45 o
  -3 -10   3      145.51      159.78     54.38 o
  -3 -10   4     1675.21     2058.68    448.62 o
  -3 -10   5      240.27      355.70     93.76 o
  -3  -9   1      344.16      465.37    308.49 o
  -3  -9   2      605.78      689.99     71.04 o
  -3  -9   3        1.15       40.42     37.79 o
  -3  -9   4       26.27       18.09     23.73 o
  -3  -9   5      869.32      930.09     76.87 o
  -3  -9   6      183.96      213.42     70.26 o
  -3  -9   7       85.86      112.50     60.56 o
  -3  -9   8      422.86      499.51    104.37 o
  -3  -8   1       21.15       -4.76     36.77 o
  -3  -8   2      144.92      143.19     46.92 o
  -3  -8   3        3.01       34.91     35.08 o
  -3  -8   4      958.56     1190.83    127.62 o
  -3  -8   5       63.49       76.77     39.49 o
  -3  -8   6       30.73       13.07     21.16 o
  -3  -8   7      136.69      114.63     36.72 o
  -3  -8   8        8.50       35.69     56.16 o
  -3  -8   9      132.38      144.67     65.06 o
  -3  -7   1     1236.37     1580.25    182.69 o
  -3  -7   2      617.15      739.00     68.12 o
  -3  -7   3       16.65       32.45     53.98 o
  -3  -7   4      156.76      135.80     45.08 o
  -3  -7   5      452.06      447.57     60.76 o
  -3  -7   6     2977.93     3549.16    376.87 o
  -3  -7   7      553.88      545.61     57.56 o
  -3  -7   8      183.05      177.55     40.74 o
  -3  -7   9        2.21       22.90     23.77 o
  -3  -7  10       51.50       94.91     69.83 o
  -3  -7  11     1581.74     1808.68    230.78 o
  -3  -6   1      250.18      294.22     51.04 o
  -3  -6   2     2556.68     2371.66    297.85 o
  -3  -6   3     3070.05     3214.91    391.99 o
  -3  -6   4      343.67      293.76     44.25 o
  -3  -6   5      423.62      449.12     80.22 o
  -3  -6   6      292.23      271.04     46.21 o
  -3  -6   7      342.81      334.86     60.76 o
  -3  -6   8     1180.06     1414.24    148.15 o
  -3  -6   9      618.72      642.44     56.11 o
  -3  -6  10      353.96      299.30     49.92 o
  -3  -6  11       66.99       49.66     24.83 o
  -3  -6  12       47.96       66.55     42.78 o
  -3  -5   1      163.59      141.76     40.16 o
  -3  -5   2      188.50      187.44     47.35 o
  -3  -5   3      420.45      413.02     55.79 o
  -3  -5   4      412.68      375.18     58.51 o
  -3  -5   5        6.42       20.00     28.62 o
  -3  -5   6      191.87      152.09     34.74 o
  -3  -5   7      118.77      131.06     40.10 o
  -3  -5   8      249.28      186.79     40.43 o
  -3  -5   9       64.41       76.48     29.78 o
  -3  -5  10        5.12       30.54     32.76 o
  -3  -5  11      185.14      189.56     45.48 o
  -3  -5  12      878.09      934.46     84.80 o
  -3  -5  13     1371.89     1366.00    163.85 o
  -3  -5  14       73.30       32.23     35.90 o
  -3  -4   1      113.80       86.77     35.90 o
  -3  -4   2       83.61      103.60     36.74 o
  -3  -4   3     4762.26     4416.49    345.78 o
  -3  -4   4     2579.49     2583.65    151.58 o
  -3  -4   5     1046.90      894.62    133.43 o
  -3  -4   6      285.48      264.22     46.53 o
  -3  -4   7       31.69       20.86     27.75 o
  -3  -4   8     2409.48     2279.96    126.81 o
  -3  -4   9     1754.03     1800.17    120.69 o
  -3  -4  10     1490.40     1561.70    109.57 o
  -3  -4  11       10.68       37.61     28.58 o
  -3  -4  12       78.99       66.57     28.01 o
  -3  -4  13     1641.55     1615.73     98.74 o
  -3  -4  14      558.12      478.54     77.95 o
  -3  -4  15      194.82      213.83     57.03 o
  -3  -3   1     1693.42     1901.33     90.01 o
  -3  -3   2       43.59       68.27     44.72 o
  -3  -3   3       25.49       38.03     30.08 o
  -3  -3   4     1517.25     1281.42    270.27 o
  -3  -3   5     1237.79     1116.34    123.47 o
  -3  -3   6     1485.96     1472.93    159.08 o
  -3  -3   7      326.06      273.09     40.30 o
  -3  -3   8      119.16       94.02     31.54 o
  -3  -3   9       22.70       31.49     37.65 o
  -3  -3  10      408.67      386.77     56.45 o
  -3  -3  11     1056.71      993.66     79.06 o
  -3  -3  12      166.40      111.59     39.16 o
  -3  -3  13       29.98       27.07     19.92 o
  -3  -3  14      169.49      144.88     33.94 o
  -3  -3  15      155.90      155.12     46.26 o
  -3  -2   1     3201.10     3994.08    303.47 o
  -3  -2   2     1328.46     1361.79     69.24 o
  -3  -2   3        0.12       20.75     25.06 o
  -3  -2   4      773.23      753.42     72.97 o
  -3  -2   5     1125.15     1162.18     87.27 o
  -3  -2   6      187.09      147.88     32.42 o
  -3  -2   7      141.02      111.90     29.67 o
  -3  -2   8       32.77       54.11     29.20 o
  -3  -2   9      713.60      697.66     59.72 o
  -3  -2  10     1537.25     1583.56     93.03 o
  -3  -2  11      102.17       90.84     32.19 o
  -3  -2  12        0.39       34.34     24.14 o
  -3  -2  13      291.55      262.93     45.75 o
  -3  -2  14     1099.78     1026.87     72.89 o
  -3  -2  15     1473.04     1458.16     90.23 o
  -3  -2  16      205.15      175.78     40.89 o
  -3  -1   1     4324.07     4860.99    215.40 o
  -3  -1   2     2197.92     2119.82     71.59 o
  -3  -1   3       13.23       25.10     20.64 o
  -3  -1   4        2.65       14.59     18.98 o
  -3  -1   5     2449.78     2506.10     90.84 o
  -3  -1   6     1544.52     1418.01     77.40 o
  -3  -1   7     1353.09     1447.57     92.27 o
  -3  -1   8      162.29      190.28     36.95 o
  -3  -1   9       20.62       39.93     27.22 o
  -3  -1  10     1196.51     1210.03     78.92 o
  -3  -1  11     4853.34     4913.43    206.37 o
  -3  -1  12      540.91      474.94     55.10 o
  -3  -1  13       53.30       66.60     31.18 o
  -3  -1  14       20.60       34.02     30.15 o
  -3  -1  15      547.01      569.22     71.07 o
  -3  -1  16      835.88      750.19     68.50 o
  -3  -1  17      828.94      741.83     91.56 o
  -3   0   1     3317.08     3201.02     92.79 o
  -3   0   2     2367.70     2344.85     91.17 o
  -3   0   3     4789.40     4789.35    132.95 o
  -3   0   4      492.56      429.32     42.14 o
  -3   0   5      123.85       94.06     26.75 o
  -3   0   6       97.60       77.40     22.60 o
  -3   0   7     1740.22     1688.49     70.93 o
  -3   0   8     4737.38     4747.93    159.94 o
  -3   0   9      167.99      160.69     37.09 o
  -3   0  10        4.03       35.36     24.42 o
  -3   0  11      355.43      247.61     38.50 o
  -3   0  12      392.46      344.78     49.47 o
  -3   0  13      814.63      776.33     70.92 o
  -3   0  14      364.63      308.61     48.26 o
  -3   0  15      210.62      148.98     39.08 o
  -3   0  16      743.88      663.88     60.48 o
  -3   0  17       79.70       68.82     26.20 o
  -3   1   1       10.30       16.56     20.07 o
  -3   1   2     1125.58     1015.12     85.92 o
  -3   1   3      760.75      639.24     68.05 o
  -3   1   4      407.75      327.70     38.94 o
  -3   1   5       12.56       53.86     28.58 o
  -3   1   6       56.04       36.83     24.29 o
  -3   1   7     1653.59     1773.83     64.76 o
  -3   1   8       13.95       18.56     22.37 o
  -3   1   9       23.82       32.11     20.30 o
  -3   1  10      264.55      223.78     35.79 o
  -3   1  11     3545.57     3622.07    173.35 o
  -3   1  12      835.91      880.66     65.85 o
  -3   1  13      107.61      125.61     36.60 o
  -3   1  14      369.59      326.64     50.64 o
  -3   1  15       41.88       32.33     27.86 o
  -3   1  16     1733.13     1630.59     97.29 o
  -3   1  17     1328.04     1169.66    149.99 o
  -3   2   1       60.81       31.29     11.62 o
  -3   2   2     1599.14     1415.23     56.62 o
  -3   2   3     3275.02     3298.70     96.79 o
  -3   2   4     1207.90     1157.80     58.51 o
  -3   2   5      173.10      161.85     41.56 o
  -3   2   6      217.66      193.97     34.71 o
  -3   2   7     1675.94     1732.05     79.87 o
  -3   2   8     3712.34     3790.12    117.61 o
  -3   2   9     1205.80     1090.14     71.06 o
  -3   2  10      511.04      451.89     53.79 o
  -3   2  11       46.59       32.04     24.29 o
  -3   2  12      594.48      521.83     58.12 o
  -3   2  13     1237.72     1175.17     95.43 o
  -3   2  14     2463.54     2525.16    168.51 o
  -3   2  15      187.97      181.09     42.86 o
  -3   2  16        2.28       14.44     24.06 o
  -3   2  17      115.35       87.69     28.76 o
  -3   2  18      387.88      294.97     51.32 o
  -3   3   1      150.24      126.31     28.16 o
  -3   3   2        3.42        9.93      9.73 o
  -3   3   3      738.00      633.50     48.29 o
  -3   3   4     2630.78     2674.49     82.88 o
  -3   3   5     3689.72     3562.80    106.75 o
  -3   3   6        9.36       23.52     17.66 o
  -3   3   7       18.83       19.60     28.49 o
  -3   3   8      324.16      300.91     60.53 o
  -3   3   9     1731.13     1671.72     94.97 o
  -3   3  10     5700.15     5655.38    225.41 o
  -3   3  11       23.64       43.97     19.34 o
  -3   3  12       93.11       87.21     32.19 o
  -3   3  13      205.76      193.04     42.83 o
  -3   3  14       57.95       90.86     31.68 o
  -3   3  15     1118.32     1024.81    104.23 o
  -3   3  16       38.85       40.16     24.55 o
  -3   3  17      203.27      189.91     38.42 o
  -3   3  18     1909.41     1548.79    171.14 o
  -3   4   1     2391.37     2581.46    180.05 o
  -3   4   2     1036.29     1046.05     53.19 o
  -3   4   3       38.41       28.65     10.72 o
  -3   4   4     1111.57     1012.32     53.81 o
  -3   4   5      704.64      658.57     47.77 o
  -3   4   6      765.33      728.24     68.87 o
  -3   4   7      925.11      907.55     77.22 o
  -3   4   8      205.44      182.91     37.81 o
  -3   4   9     4868.21     4898.33    211.83 o
  -3   4  10      682.36      623.29     76.95 o
  -3   4  11        1.10       18.16     18.77 o
  -3   4  12      535.48      452.96     71.61 o
  -3   4  13      699.93      647.50     81.86 o
  -3   4  14     1609.62     1534.70    122.60 o
  -3   4  15     1236.26     1072.27    100.97 o
  -3   4  16      354.86      316.00     55.03 o
  -3   4  17       95.58       63.50     31.22 o
  -3   4  18      434.89      381.34     68.73 o
  -3   5   1     1355.46     1376.42     93.69 o
  -3   5   2        0.15        4.04      8.15 o
  -3   5   3       50.66       39.91      9.58 o
  -3   5   4      657.20      621.45     51.67 o
  -3   5   5     1305.51     1201.55     61.28 o
  -3   5   6     3663.06     3439.11    196.06 o
  -3   5   7     1729.16     1795.45    105.77 o
  -3   5   8      126.05       95.24     27.60 o
  -3   5   9      214.72      207.55     41.69 o
  -3   5  10      465.32      458.20     68.68 o
  -3   5  11      547.68      545.56     68.61 o
  -3   5  12      909.04      784.45     94.16 o
  -3   5  13      256.95      216.71     49.87 o
  -3   5  14      372.82      299.58     53.88 o
  -3   5  15      505.34      437.39     76.40 o
  -3   5  16     3032.26     2749.89    125.93 o
  -3   5  17      691.79      539.52     86.73 o
  -3   6   1     1034.03     1013.55    106.16 o
  -3   6   2     4178.93     3959.06    250.58 o
  -3   6   3       39.34       44.38     18.45 o
  -3   6   4      624.51      550.88     42.27 o
  -3   6   5       29.50       66.80     22.45 o
  -3   6   6     1146.08     1187.88     78.76 o
  -3   6   7     4598.69     4657.52    204.30 o
  -3   6   8     1071.23     1056.30     83.66 o
  -3   6   9       19.90       29.46     19.51 o
  -3   6  10      222.37      223.66     40.89 o
  -3   6  11      366.03      336.97     57.21 o
  -3   6  12     1787.38     1711.57    124.63 o
  -3   6  13      664.75      628.15     72.74 o
  -3   6  14       33.04       47.71     22.78 o
  -3   6  15      619.31      539.80     71.52 o
  -3   6  16       59.93       84.74     41.54 o
  -3   6  17       32.12       50.96     29.80 o
  -3   7   1      853.26      923.98     86.51 o
  -3   7   2     1060.21     1053.32     85.33 o
  -3   7   3      792.00      800.93     73.64 o
  -3   7   4      476.35      468.78     61.51 o
  -3   7   5      316.05      272.23     56.70 o
  -3   7   6     1952.60     1942.73    126.79 o
  -3   7   7      173.16      170.62     43.96 o
  -3   7   8      104.63       74.33     25.73 o
  -3   7   9      124.82       98.50     27.61 o
  -3   7  10      264.40      234.91     43.07 o
  -3   7  11      777.48      821.70     81.22 o
  -3   7  12      382.51      302.46     58.79 o
  -3   7  13       80.26       58.54     30.05 o
  -3   7  14       56.47       47.31     24.27 o
  -3   7  15      153.16      142.21     37.36 o
  -3   7  16     1122.22      946.35    126.93 o
  -3   8   1      203.62      195.96     49.87 o
  -3   8   2      770.61      896.56     92.86 o
  -3   8   3      625.21      579.82     47.84 o
  -3   8   4      906.87     1011.79     90.67 o
  -3   8   5      283.85      281.20     57.39 o
  -3   8   6        9.74       39.17     19.62 o
  -3   8   7     1282.22     1414.26    117.36 o
  -3   8   8     2730.44     2842.95    179.02 o
  -3   8   9      463.34      490.31     64.22 o
  -3   8  10       73.99       33.34     24.38 o
  -3   8  11      172.82      122.93     32.32 o
  -3   8  12      239.01      255.20     45.34 o
  -3   8  13     3289.27     3308.03    151.73 o
  -3   8  14      224.80      242.46     42.53 o
  -3   8  15       60.12       46.72     19.68 o
  -3   9   1       56.49       69.67     31.28 o
  -3   9   2        0.43       18.62     19.97 o
  -3   9   3      226.18      229.41     57.59 o
  -3   9   4     1956.52     2107.66    147.09 o
  -3   9   5     1845.62     2021.91    129.23 o
  -3   9   6      415.12      481.51     72.62 o
  -3   9   7       24.97       18.95     17.32 o
  -3   9   8       78.94       98.11     29.71 o
  -3   9   9     1140.92     1163.83    111.46 o
  -3   9  10      573.15      611.24     81.57 o
  -3   9  11      196.45      180.84     41.22 o
  -3   9  12      155.24      136.19     36.41 o
  -3   9  13       84.96       54.53     25.69 o
  -3   9  14      477.32      378.83     76.73 o
  -3  10   1      441.15      461.77     66.28 o
  -3  10   2      205.60      200.51     45.80 o
  -3  10   3       62.45       73.97     31.84 o
  -3  10   4      221.18      277.64     50.66 o
  -3  10   5       11.35       53.88     22.22 o
  -3  10   6      593.11      568.09     70.56 o
  -3  10   7       38.30       44.05     21.96 o
  -3  10   8      853.07      870.75     96.58 o
  -3  10   9       11.76       18.48     27.11 o
  -3  10  10       16.88       11.34     20.80 o
  -3  10  11      351.13      321.77     57.81 o
  -3  10  12        3.87       39.77     29.07 o
  -3  10  13      684.34      604.40     93.66 o
  -3  11   1       69.53       64.68     33.99 o
  -3  11   2      123.61      129.35     37.76 o
  -3  11   3        1.43       14.16     24.63 o
  -3  11   4      180.68      165.27     42.49 o
  -3  11   5      795.86      898.37    109.43 o
  -3  11   6      664.18      696.86     92.22 o
  -3  11   7        0.25       16.48     22.57 o
  -3  11   8       28.07       39.14     18.28 o
  -3  11   9      177.23      134.44     34.04 o
  -3  11  10     1544.60     1437.54    174.25 o
  -2 -12   1        7.93       33.06     44.40 o
  -2 -12   2      145.66      132.08     53.52 o
  -2 -12   3      250.04      324.41    103.13 o
  -2 -12   4      888.09     1145.66    239.48 o
  -2 -11   1      301.01      338.68     45.68 o
  -2 -11   2       90.46      130.51     71.18 o
  -2 -11   3      415.93      508.37    115.69 o
  -2 -11   4      132.14      107.88     70.32 o
  -2 -11   5       21.75       73.76     87.89 o
  -2 -11   6      161.56      108.72     72.27 o
  -2 -11   7        4.91       -9.93     35.72 o
  -2 -10   1      126.18      104.77     32.60 o
  -2 -10   2       23.90       18.67     19.18 o
  -2 -10   3       53.52       51.79     23.77 o
  -2 -10   4      372.14      544.91    110.22 o
  -2 -10   5     1249.67     1197.47    895.76 o
  -2 -10   6      357.35      425.86    136.11 o
  -2 -10   7      448.88      516.18     88.64 o
  -2 -10   8       74.18       63.39     42.04 o
  -2 -10   9      511.48      953.62    261.30 o
  -2  -9   1     2630.80     2252.54    306.07 o
  -2  -9   2      404.09      423.26     59.44 o
  -2  -9   3        5.69       19.62     23.89 o
  -2  -9   4      453.20      416.50    123.64 o
  -2  -9   5      365.40      372.59     62.12 o
  -2  -9   6      354.81      305.75     64.63 o
  -2  -9   7     1126.37     1295.86    138.72 o
  -2  -9   8       22.26       91.10     59.56 o
  -2  -9   9       34.29       78.74     59.32 o
  -2  -9  10       57.42      138.49    109.45 o
  -2  -9  11       39.94       29.63     36.70 o
  -2  -8   1      417.93      391.02    107.48 o
  -2  -8   2      321.73      323.55     52.04 o
  -2  -8   3     1722.64     1787.08    144.54 o
  -2  -8   4        5.82       23.05     25.88 o
  -2  -8   5      376.50      354.04     48.71 o
  -2  -8   6      960.28      943.57    116.49 o
  -2  -8   7      193.21      272.58     43.48 o
  -2  -8   8      793.84      937.70    106.46 o
  -2  -8   9      178.86      160.54     51.99 o
  -2  -8  10      752.77      856.68     99.81 o
  -2  -8  11     1225.46     1217.38    188.61 o
  -2  -8  12      170.99      191.11     57.10 o
  -2  -7   1      449.77      414.88     61.32 o
  -2  -7   2     7230.29     6324.47   1168.08 o
  -2  -7   3      881.93     1099.36    371.04 o
  -2  -7   4      226.18      223.50     55.22 o
  -2  -7   5      123.71      102.07     32.80 o
  -2  -7   6      178.87      143.58     30.56 o
  -2  -7   7     3142.99     2824.42    529.08 o
  -2  -7   8      774.05      694.30     97.81 o
  -2  -7   9      327.84      306.57     63.52 o
  -2  -7  10      474.64      555.37     86.89 o
  -2  -7  11      210.95      239.74     58.33 o
  -2  -7  12     1568.59      871.80    150.69 o
  -2  -7  13      435.07      428.25     63.70 o
  -2  -7  14      769.52      569.19    176.99 o
  -2  -6   1      448.78      360.13     51.17 o
  -2  -6   2      287.77      323.27     56.61 o
  -2  -6   3     1958.06     1551.61     97.23 o
  -2  -6   4     2332.70     3102.90    266.53 o
  -2  -6   5     1308.71     1394.62    129.18 o
  -2  -6   6      213.04      191.13     40.21 o
  -2  -6   7       14.81       11.82     17.19 o
  -2  -6   8       10.42        3.43     18.42 o
  -2  -6   9     1565.75     1383.45    127.16 o
  -2  -6  10      431.46      352.92     53.53 o
  -2  -6  11       10.53        9.70     12.92 o
  -2  -6  12       14.98       19.71     31.66 o
  -2  -6  13      127.12       97.61     51.73 o
  -2  -6  14      145.55      150.51     50.10 o
  -2  -6  15      144.88       91.37     47.10 o
  -2  -5   1      818.09      911.91     83.48 o
  -2  -5   2      472.14      508.38    168.40 o
  -2  -5   3      585.28      693.05     76.87 o
  -2  -5   4        3.22       32.67     33.31 o
  -2  -5   5      655.63      572.94    117.95 o
  -2  -5   6      293.49      286.51     48.23 o
  -2  -5   7      706.08      760.71     98.43 o
  -2  -5   8     4230.99     4317.95    203.91 o
  -2  -5   9      429.27      372.50     66.73 o
  -2  -5  10      416.52      396.91     56.93 o
  -2  -5  11        0.32       23.60     17.55 o
  -2  -5  12      172.36      186.86     41.48 o
  -2  -5  13     2433.22     2203.48    226.87 o
  -2  -5  14      723.92      820.94    106.68 o
  -2  -5  15      130.25      138.27     47.23 o
  -2  -5  16       10.55       18.91     37.92 o
  -2  -4   1       71.24       43.96    184.37 o
  -2  -4   2      107.67       86.29     34.90 o
  -2  -4   3      359.05      394.42     54.22 o
  -2  -4   4     3606.14     3436.77    271.98 o
  -2  -4   5     2982.48     1543.05    144.03 o
  -2  -4   6     1900.64     1632.37    350.45 o
  -2  -4   7      813.45      887.20     69.77 o
  -2  -4   8      114.47       93.92     31.82 o
  -2  -4   9     1615.17     1625.85     61.60 o
  -2  -4  10      683.55      588.24     68.75 o
  -2  -4  11     1075.92     1010.57     77.83 o
  -2  -4  12        0.36       25.68     22.73 o
  -2  -4  13      467.52      400.55     56.12 o
  -2  -4  14      269.73      249.97     46.63 o
  -2  -4  15     1319.58     1166.60     95.82 o
  -2  -4  16      710.95      676.00     86.12 o
  -2  -4  17      119.45      100.87     43.24 o
  -2  -3   1     4323.63     4092.81    286.72 o
  -2  -3   2     4881.35     4533.56    422.17 o
  -2  -3   3        7.72        2.50     25.19 o
  -2  -3   4      381.46      401.88     49.98 o
  -2  -3   5      344.29      290.74     43.35 o
  -2  -3   6     7869.34     8640.80    484.48 o
  -2  -3   7      524.08      405.37     55.46 o
  -2  -3   8      681.44      708.88     67.36 o
  -2  -3   9       61.68       43.92     25.38 o
  -2  -3  10       32.00       53.47     28.11 o
  -2  -3  11     2856.03     2696.04    133.97 o
  -2  -3  12      805.06      798.00     71.61 o
  -2  -3  13      349.02      271.04     51.62 o
  -2  -3  14       14.80       31.80     22.01 o
  -2  -3  15      299.02      273.18     46.45 o
  -2  -3  16      499.11      366.15     73.62 o
  -2  -3  17       13.27       16.76     24.72 o
  -2  -3  18      614.75      506.33    111.30 o
  -2  -2   1        8.43       24.02     20.06 o
  -2  -2   2     2789.45     3078.99    445.44 o
  -2  -2   3      880.82      864.18     54.90 o
  -2  -2   4       18.73       16.43     25.68 o
  -2  -2   5     3085.18     3421.16    268.35 o
  -2  -2   6      555.22      541.06     53.48 o
  -2  -2   7      214.58      177.38     33.67 o
  -2  -2   8      423.65      412.01     45.05 o
  -2  -2   9       15.60       22.75     17.28 o
  -2  -2  10     5235.73     5136.25    286.34 o
  -2  -2  11     1352.77     1286.57     85.98 o
  -2  -2  12      173.78      151.51     39.28 o
  -2  -2  13       30.75       43.24     27.30 o
  -2  -2  14       12.30       41.18     31.39 o
  -2  -2  15     3468.02     2860.80    470.15 o
  -2  -2  16     1795.55     1719.20    124.68 o
  -2  -2  17      154.31      130.64     51.94 o
  -2  -2  18       36.11       40.59     26.07 o
  -2  -1   1     4738.18     4628.44    193.56 o
  -2  -1   2     1694.24     1588.18     91.82 o
  -2  -1   3     2136.67     1926.58     73.89 o
  -2  -1   4      238.65      179.57     31.71 o
  -2  -1   5       96.94       67.52     17.87 o
  -2  -1   6     7338.80     8097.59    192.74 o
  -2  -1   7     2651.96     2916.69    145.97 o
  -2  -1   8     3176.84     3526.81    139.24 o
  -2  -1   9       54.16       54.39     24.70 o
  -2  -1  10       72.67       59.08     27.02 o
  -2  -1  11     2132.18     2177.21     94.18 o
  -2  -1  12     1683.87     1743.54     87.82 o
  -2  -1  13     3281.37     3402.85    145.33 o
  -2  -1  14       14.18       30.59     24.38 o
  -2  -1  15        4.82       28.24     17.86 o
  -2  -1  16      107.31      123.91     36.48 o
  -2  -1  17     2794.71     2992.46    111.48 o
  -2  -1  18     1662.61     1770.85    119.28 o
  -2  -1  19       29.42       34.13     20.65 o
  -2   0   1       68.31       43.68     10.93 o
  -2   0   2      523.61      424.01     30.48 o
  -2   0   3     8405.25     7851.64    175.29 o
  -2   0   4     5723.42     5562.79    170.76 o
  -2   0   5      737.63      749.57     39.50 o
  -2   0   6       53.68       36.65     22.56 o
  -2   0   7        7.97       35.78     26.15 o
  -2   0   8     3605.77     3731.51     96.90 o
  -2   0   9     3295.91     3656.22    124.58 o
  -2   0  10       35.30       58.46     26.48 o
  -2   0  11       71.99       63.57     31.64 o
  -2   0  12      191.00      168.98     42.28 o
  -2   0  13      563.36      634.24     58.40 o
  -2   0  14     1086.33     1144.73     78.88 o
  -2   0  15      232.12      169.31     39.04 o
  -2   0  16       80.70       95.14     41.48 o
  -2   0  17      682.39      650.35     63.86 o
  -2   0  18        1.58      106.64     28.99 o
  -2   0  19      103.38       83.70     31.24 o
  -2   1   1        4.00       21.48     10.97 o
  -2   1   2      192.86      189.00     19.10 o
  -2   1   3      347.49      321.03     29.58 o
  -2   1   4     2141.00     2051.03     51.00 o
  -2   1   5      394.06      335.69     27.41 o
  -2   1   6       31.65       14.39     18.67 o
  -2   1   7     8311.25     8373.64    228.51 o
  -2   1   8     1262.55     1176.42     54.90 o
  -2   1   9       53.57       48.03     30.39 o
  -2   1  10       15.30       27.68     23.42 o
  -2   1  11        0.51       34.92     28.16 o
  -2   1  12     1074.37     1040.69     75.90 o
  -2   1  13     5220.81     5319.04    172.91 o
  -2   1  14      556.85      480.11     62.14 o
  -2   1  15       49.35       39.87     25.30 o
  -2   1  16       11.32       18.35     21.11 o
  -2   1  17     1256.52     1310.42    116.43 o
  -2   1  18     1548.26     1348.95     92.92 o
  -2   1  19     1438.16     1458.80    121.30 o
  -2   1  20       65.90       41.39     24.82 o
  -2   2   1      537.67      458.25     30.56 o
  -2   2   2       84.00       64.45     11.26 o
  -2   2   3    11045.30    11089.50    285.87 o
  -2   2   4     3350.13     3146.26     93.88 o
  -2   2   5     8379.49     8536.20    200.04 o
  -2   2   6     1045.13     1050.41     38.51 o
  -2   2   7      578.90      571.82     57.42 o
  -2   2   8     3463.40     3587.85     85.88 o
  -2   2   9     2769.68     2735.82     94.04 o
  -2   2  10     7384.24     8043.88    213.05 o
  -2   2  11      146.03      137.33     35.70 o
  -2   2  12      607.92      643.12     82.21 o
  -2   2  13      221.99      200.76     39.69 o
  -2   2  14     4969.79     5089.04    224.11 o
  -2   2  15     2248.41     2436.89    131.50 o
  -2   2  16      108.57      103.41     31.95 o
  -2   2  17      114.44      107.27     35.09 o
  -2   2  18        1.85       54.37     28.08 o
  -2   2  19     1085.57     1166.13    169.88 o
  -2   2  20     1088.15      974.21    134.34 o
  -2   3   1     4459.58     4197.05     66.83 o
  -2   3   2      627.20      597.48     25.86 o
  -2   3   3      199.86      213.66     20.23 o
  -2   3   4       69.60       62.64     13.52 o
  -2   3   5     5421.83     5322.01     96.32 o
  -2   3   6    14496.00    14360.40    780.55 o
  -2   3   7     1081.39     1052.28     66.35 o
  -2   3   8      584.84      651.25     65.80 o
  -2   3   9        9.11       11.88     17.11 o
  -2   3  10      504.18      401.49     58.41 o
  -2   3  11     1750.33     1982.93    109.64 o
  -2   3  12     1338.98     1447.65    107.18 o
  -2   3  13      867.33      912.57     76.45 o
  -2   3  14     1224.39     1261.60    105.11 o
  -2   3  15      807.63      784.53     65.93 o
  -2   3  16       76.56       47.92     24.23 o
  -2   3  17      606.70      527.91     69.53 o
  -2   3  18      186.98      144.53     36.32 o
  -2   3  19      934.10      908.77     90.16 o
  -2   3  20      130.45      148.78     37.11 o
  -2   4   1     1470.45     1337.71     36.78 o
  -2   4   2     1568.64     1503.72     43.20 o
  -2   4   3     1561.35     1331.21     43.76 o
  -2   4   4        7.22       16.04      9.44 o
  -2   4   5     1258.67     1174.13     43.43 o
  -2   4   6      318.64      307.47     30.68 o
  -2   4   7      259.54      294.99     46.79 o
  -2   4   8      286.36      243.94     43.37 o
  -2   4   9      691.56      664.56     73.08 o
  -2   4  10     2616.69     2748.30    116.10 o
  -2   4  11      365.32      342.20     57.74 o
  -2   4  12     1126.49     1071.36     89.72 o
  -2   4  13     1174.07     1159.17     84.31 o
  -2   4  14      199.38      171.54     38.59 o
  -2   4  15     1606.88     1498.60    104.60 o
  -2   4  16     1443.95     1508.26    126.23 o
  -2   4  17      523.96      479.49     66.92 o
  -2   4  18       35.23       37.22     31.29 o
  -2   4  19     1209.66     1180.37    105.83 o
  -2   4  20      969.88      847.51    115.16 o
  -2   5   1     3086.76     2937.11     85.18 o
  -2   5   2     3294.80     3010.20     99.10 o
  -2   5   3      113.84       81.57     17.28 o
  -2   5   4      471.94      436.96     40.82 o
  -2   5   5     1736.30     1684.77     50.46 o
  -2   5   6     1640.77     1537.11     58.76 o
  -2   5   7     4813.60     5185.31    200.23 o
  -2   5   8       62.96       58.17     18.02 o
  -2   5   9      484.55      518.52     67.75 o
  -2   5  10     1582.30     1656.86     80.56 o
  -2   5  11     3767.82     3761.89    141.50 o
  -2   5  12     6991.65     7273.15    159.19 o
  -2   5  13      271.79      261.19     45.81 o
  -2   5  14       87.03       64.68     22.37 o
  -2   5  15      428.12      381.81     56.79 o
  -2   5  16     2044.84     2148.77    157.00 o
  -2   5  17     2881.43     3109.36    147.75 o
  -2   5  18       96.91       74.36     31.62 o
  -2   5  19      182.30      171.70     42.98 o
  -2   5  20      164.69      123.67     41.85 o
  -2   6   1      283.34      179.62     33.42 o
  -2   6   2     3445.42     3285.63     96.36 o
  -2   6   3     4109.79     3896.53    112.25 o
  -2   6   4     1339.72     1347.83     57.23 o
  -2   6   5      202.60      151.58     24.25 o
  -2   6   6        9.96       12.16     12.49 o
  -2   6   7     2447.89     2565.42    117.78 o
  -2   6   8     3893.36     4198.03    144.31 o
  -2   6   9     1266.26     1346.99     90.42 o
  -2   6  10      971.92      981.88     78.98 o
  -2   6  11      163.20      140.49     33.51 o
  -2   6  12        9.16       33.42     26.06 o
  -2   6  13      435.18      462.98     64.17 o
  -2   6  14     1031.78     1055.16     82.48 o
  -2   6  15       79.00       47.53     25.93 o
  -2   6  16      325.62      284.14     47.57 o
  -2   6  17       78.71       71.28     38.15 o
  -2   6  18       39.76       41.42     29.12 o
  -2   6  19      381.30      292.73     46.91 o
  -2   6  20       22.37       19.37     21.19 o
  -2   7   1      267.24      186.96     26.55 o
  -2   7   2      424.40      398.81     37.62 o
  -2   7   3      199.09      207.76     33.51 o
  -2   7   4      896.25      900.07     66.53 o
  -2   7   5     2786.36     2629.15    109.34 o
  -2   7   6      148.76      121.79     27.63 o
  -2   7   7      477.53      454.71     67.90 o
  -2   7   8      142.17      131.86     33.37 o
  -2   7   9      149.72      153.39     34.74 o
  -2   7  10      487.77      475.59     54.82 o
  -2   7  11      720.82      763.15     69.24 o
  -2   7  12     4223.96     4248.06    177.21 o
  -2   7  13      476.76      524.30     66.43 o
  -2   7  14       55.15       64.72     34.12 o
  -2   7  15      552.04      614.16     73.46 o
  -2   7  16      334.30      288.48     53.01 o
  -2   7  17     1146.80     1027.45     91.67 o
  -2   7  18     2402.48     2252.86    131.37 o
  -2   7  19      265.26      225.52     47.61 o
  -2   8   1      691.82      647.61     57.64 o
  -2   8   2      131.11       92.13     15.59 o
  -2   8   3      112.17       80.88     21.61 o
  -2   8   4     4600.20     4765.56    217.88 o
  -2   8   5      132.60      133.16     26.05 o
  -2   8   6       46.06       59.55     24.77 o
  -2   8   7      775.90      836.64     82.84 o
  -2   8   8      809.85      841.01     75.64 o
  -2   8   9     5356.77     5635.35    202.94 o
  -2   8  10      746.96      695.36     75.20 o
  -2   8  11        6.72       11.20     20.44 o
  -2   8  12        3.00       22.51     25.28 o
  -2   8  13     1812.05     1802.93    125.30 o
  -2   8  14     3852.62     4196.39    150.84 o
  -2   8  15      950.31      834.83     92.13 o
  -2   8  16      273.89      256.84     50.88 o
  -2   8  17       56.51       44.89     28.09 o
  -2   8  18      646.18      621.24     97.45 o
  -2   9   1       39.01       21.82     15.15 o
  -2   9   2     1313.07     1353.39     94.22 o
  -2   9   3       75.37       54.72     18.72 o
  -2   9   4     1197.76     1222.87     89.60 o
  -2   9   5     4461.76     4760.44    191.26 o
  -2   9   6      153.29      176.70     36.37 o
  -2   9   7     1482.10     1530.74    101.53 o
  -2   9   8      171.86      152.67     38.39 o
  -2   9   9     1080.50     1047.04     95.68 o
  -2   9  10     1058.77     1138.36    103.22 o
  -2   9  11     1894.53     1912.94    142.20 o
  -2   9  12       56.69       94.68     33.77 o
  -2   9  13      246.56      267.73     49.97 o
  -2   9  14       14.60       38.19     26.92 o
  -2   9  15       38.94       48.34     21.20 o
  -2   9  16      924.51      831.80     73.06 o
  -2   9  17       59.80       65.19     33.74 o
  -2   9  18      869.37      853.32    111.66 o
  -2  10   1      487.79      451.23     67.47 o
  -2  10   2     1519.83     1558.88     97.80 o
  -2  10   3       43.15       38.10     18.67 o
  -2  10   4      609.14      542.25     38.91 o
  -2  10   5        9.26       40.41     18.59 o
  -2  10   6      308.90      325.23     54.76 o
  -2  10   7      883.91      887.68     91.55 o
  -2  10   8      254.96      230.74     55.66 o
  -2  10   9      965.71      878.74     99.43 o
  -2  10  10     1380.52     1260.61    112.78 o
  -2  10  11       42.37       63.58     26.18 o
  -2  10  12      476.49      449.94     71.07 o
  -2  10  13       80.36      100.30     35.36 o
  -2  10  14       56.21       41.47     25.61 o
  -2  10  15     1410.21     1304.56    112.13 o
  -2  10  16      268.24      195.70     51.75 o
  -2  11   1      881.38     1012.11    115.84 o
  -2  11   2       65.03      143.63     55.39 o
  -2  11   3      259.35      196.09     54.47 o
  -2  11   4        0.42       25.23     20.58 o
  -2  11   5      316.35      303.54     37.41 o
  -2  11   6     1283.46     1412.02    119.10 o
  -2  11   7      121.30      115.18     32.26 o
  -2  11   8       71.73       29.71     27.57 o
  -2  11   9      273.32      247.21     48.10 o
  -2  11  10      452.56      486.86     75.60 o
  -2  11  11     3004.48     3185.52    180.54 o
  -2  11  12      716.19      704.85     95.40 o
  -2  11  13       61.20       46.38     31.24 o
  -2  11  14       16.29       45.58     27.63 o
  -2  11  15      422.14      406.52     85.60 o
  -2  12   1      299.47      415.09    117.44 o
  -2  12   2     1655.68     2276.25    210.63 o
  -2  12   3      518.54      711.07    115.00 o
  -2  12   4      452.30      490.90    100.65 o
  -2  12   5      146.97      140.80     59.51 o
  -2  12   6      513.05      493.08     71.60 o
  -2  12   7     1284.98     1569.57    132.11 o
  -2  12   8     1909.20     1879.21    118.84 o
  -2  12   9      477.10      537.06     80.71 o
  -2  12  10      372.05      325.06     66.69 o
  -2  12  11       44.83       59.02     34.73 o
  -2  12  12      136.61      155.15     48.06 o
  -2  12  13     1135.30     1016.52    146.87 o
  -2  13   1        3.00       55.96     46.83 o
  -2  13   2       22.32       28.75     36.88 o
  -2  13   3       37.65       82.62     45.61 o
  -2  13   4      669.29      769.60    173.45 o
  -2  13   5      178.88      218.82     82.62 o
  -2  13   6      184.30      246.47     94.37 o
  -2  13   7      126.51       91.70     40.29 o
  -2  13   8       28.64       30.63     28.44 o
  -2  13   9      477.33      426.01     89.84 o
  -1 -13   1        0.26       36.09     31.23 o
  -1 -13   2       31.59       45.73     37.59 o
  -1 -13   3     1154.20     1354.54    213.94 o
  -1 -12   1      818.54     1007.38    158.29 o
  -1 -12   2        0.08       50.59     41.19 o
  -1 -12   3       50.27       31.25     34.46 o
  -1 -12   4      260.33      231.80     56.71 o
  -1 -12   5      153.01      237.28     75.64 o
  -1 -12   6      390.48      234.56    191.76 o
  -1 -11   1      468.92      438.58     54.48 o
  -1 -11   2     1062.74     1204.51    248.47 o
  -1 -11   3      512.09      611.35     85.16 o
  -1 -11   4      112.58      142.25     57.58 o
  -1 -11   5      914.60      997.44    137.02 o
  -1 -11   6        3.62        8.24     33.53 o
  -1 -11   7      244.62      528.45   1068.35 o
  -1 -11   8      163.45      216.18     82.55 o
  -1 -11   9      354.23      411.08     75.02 o
  -1 -10   1     1157.97     1195.82    101.82 o
  -1 -10   2      228.62      192.44     31.67 o
  -1 -10   3      103.91      102.90     25.98 o
  -1 -10   4      142.83       94.54     51.75 o
  -1 -10   5      803.54      908.27    143.53 o
  -1 -10   6     1774.27     1965.50    387.77 o
  -1 -10   7       11.45       56.88    107.44 o
  -1 -10   8        0.28       12.62     81.49 o
  -1 -10   9       72.22       69.05     51.43 o
  -1 -10  10      319.91      360.17     66.10 o
  -1 -10  11     1049.27     1187.58    176.66 o
  -1  -9   1     1950.65     2168.78    128.93 o
  -1  -9   2     1734.25     1793.38    108.04 o
  -1  -9   3     2806.41     2893.54    193.68 o
  -1  -9   4       67.67       73.70     26.56 o
  -1  -9   5      323.68      230.21     95.03 o
  -1  -9   6       37.63       53.51     47.65 o
  -1  -9   7     1255.92     1925.18   1199.30 o
  -1  -9   8     1120.75     1324.86    183.43 o
  -1  -9   9        7.49       37.69     32.32 o
  -1  -9  10      380.49      451.11     84.76 o
  -1  -9  11        4.03       16.89     30.14 o
  -1  -9  12        8.76       10.36     28.58 o
  -1  -9  13      307.47      318.66     51.49 o
  -1  -8   1      182.02      197.99     34.96 o
  -1  -8   2     1391.86     1476.18     98.03 o
  -1  -8   3       46.92       29.96     18.01 o
  -1  -8   4     1038.47     1370.38    268.69 o
  -1  -8   5       21.85       25.74     13.06 o
  -1  -8   6      814.09      788.95    121.69 o
  -1  -8   7     2548.10     3846.53    374.99 o
  -1  -8   8       10.43       22.06     34.47 o
  -1  -8   9      195.18      209.81     69.67 o
  -1  -8  10      450.05      480.28     64.81 o
  -1  -8  11      427.03      482.11     76.40 o
  -1  -8  12     2136.54     2251.72    143.99 o
  -1  -8  13       29.30       29.17     26.15 o
  -1  -8  14       56.15       60.42     33.70 o
  -1  -7   1      162.97      144.77     31.52 o
  -1  -7   2      658.80      579.85     66.73 o
  -1  -7   4     1645.01     2089.67    372.56 o
  -1  -7   5      385.10      357.08     46.00 o
  -1  -7   6      394.50      415.26     70.31 o
  -1  -7   7     1505.34      924.50     91.38 o
  -1  -7   8     2827.53     1983.50    577.13 o
  -1  -7   9     1466.95     1364.02    144.67 o
  -1  -7  10      240.56      184.79     83.62 o
  -1  -7  11        0.34       17.65     39.71 o
  -1  -7  12       62.32      129.90    100.63 o
  -1  -7  13      693.12      609.76     99.16 o
  -1  -7  14     1496.79     1446.68    170.98 o
  -1  -7  15       73.15       75.28     33.90 o
  -1  -6   1      210.10      157.22     29.11 o
  -1  -6   2      293.53      270.95     71.12 o
  -1  -6   3      302.75      228.31     36.52 o
  -1  -6   4     1443.33     1545.87    123.14 o
  -1  -6   5     5634.34     5143.16   1144.15 o
  -1  -6   6      585.42      572.34     76.86 o
  -1  -6   7       52.64       55.46     18.11 o
  -1  -6   8      398.43      315.32     40.06 o
  -1  -6   9        8.21        5.85     16.82 o
  -1  -6  10     2106.21     1509.04    127.20 o
  -1  -6  11      131.14      151.74     91.51 o
  -1  -6  12      171.49      178.57     39.18 o
  -1  -6  13       40.89       42.36     31.00 o
  -1  -6  14       12.85       40.88     36.09 o
  -1  -6  15      531.76      476.24     85.83 o
  -1  -6  16       97.09       86.28     35.67 o
  -1  -5   1     2087.92     1866.72    100.76 o
  -1  -5   2       12.04        4.55     12.69 o
  -1  -5   3      803.36     1135.56     76.49 o
  -1  -5   4     2281.34     2475.43    129.05 o
  -1  -5   5        5.36        6.26     25.37 o
  -1  -5   6      735.26      699.50     53.46 o
  -1  -5   7       10.01       23.90     12.39 o
  -1  -5   8      350.24      288.57     32.70 o
  -1  -5   9     3636.09     2387.62    324.10 o
  -1  -5  10      905.16      636.71     68.11 o
  -1  -5  11     1056.92      731.62    122.36 o
  -1  -5  12      380.87      311.54     67.48 o
  -1  -5  13        9.04       22.89     32.10 o
  -1  -5  14     2724.59     2512.39    318.05 o
  -1  -5  15      126.46      113.60     34.21 o
  -1  -5  16      405.73      346.08     57.96 o
  -1  -5  17        7.25       15.95     27.98 o
  -1  -5  18      160.03      230.74     73.20 o
  -1  -4   1     1292.72     1186.54     61.18 o
  -1  -4   2      454.07      364.13     29.62 o
  -1  -4   3      231.82      184.62     36.21 o
  -1  -4   4     1023.94     1073.77    288.16 o
  -1  -4   5     9819.81     7844.97    483.13 o
  -1  -4   6     2589.35     2694.04    152.84 o
  -1  -4   7      224.62      160.80     29.86 o
  -1  -4   8      226.32      150.38     32.69 o
  -1  -4   9     2234.63     2550.88    147.27 o
  -1  -4  10     3905.57     2773.46    268.23 o
  -1  -4  11     2236.73     1913.74    292.15 o
  -1  -4  12      103.85       33.30     23.15 o
  -1  -4  13      285.46      227.83     60.30 o
  -1  -4  14      557.12      550.70     62.21 o
  -1  -4  15     2537.09     2271.56    204.39 o
  -1  -4  16     1629.15     1687.35    276.78 o
  -1  -4  17      458.35      400.61     61.19 o
  -1  -4  18      218.04      161.08     48.95 o
  -1  -3   1     3176.99     2870.45     65.68 o
  -1  -3   2     9766.75     9729.18    333.77 o
  -1  -3   3     1912.82     1934.40    166.53 o
  -1  -3   4      292.15      283.58     26.01 o
  -1  -3   5       66.46       40.79     12.25 o
  -1  -3   6     2637.09     3176.14    126.42 o
  -1  -3   7     5755.77     5886.27    436.69 o
  -1  -3   8     3673.88     3983.05    248.29 o
  -1  -3   9       16.44       24.76     15.33 o
  -1  -3  10      453.27      389.04     41.37 o
  -1  -3  11      122.89       83.52     17.56 o
  -1  -3  12     2799.04     1752.38    564.30 o
  -1  -3  13      166.68      166.88     41.82 o
  -1  -3  14       51.46       52.25     62.99 o
  -1  -3  15     2209.90     2060.91    128.16 o
  -1  -3  16      124.39       93.71     39.51 o
  -1  -3  17      137.17      130.08     39.96 o
  -1  -3  18      263.44      240.73     51.94 o
  -1  -3  19       25.28       51.61     25.21 o
  -1  -2   1     2753.54     2537.68     72.55 o
  -1  -2   2      309.67      316.54     29.88 o
  -1  -2   3     4011.07     3733.20    116.36 o
  -1  -2   4     2896.03     2840.42    128.51 o
  -1  -2   5       50.52       34.15     14.71 o
  -1  -2   6     4953.99     5486.22     68.95 o
  -1  -2   7     1055.45     1080.24    102.92 o
  -1  -2   8      121.44      101.02     20.31 o
  -1  -2   9        5.30        8.85     10.52 o
  -1  -2  10        3.31       17.29     15.53 o
  -1  -2  11     4347.82     4137.55    225.03 o
  -1  -2  12     1240.65     1392.47    101.97 o
  -1  -2  13      579.92      606.31     74.12 o
  -1  -2  14      322.44      370.11     55.64 o
  -1  -2  15        4.71       12.39     47.90 o
  -1  -2  16     1727.72     1718.82    246.06 o
  -1  -2  17     1300.64     1486.01    174.73 o
  -1  -2  18     1861.95     2030.04    184.76 o
  -1  -2  19        1.67       38.26     27.00 o
  -1  -2  20      262.40      253.97     48.31 o
  -1  -1   1      714.64      686.33     40.10 o
  -1  -1   2    13610.80    14112.90    275.06 o
  -1  -1   3     1862.27     1746.96     51.86 o
  -1  -1   4      837.17      870.36     45.85 o
  -1  -1   5     1012.64     1030.67     49.07 o
  -1  -1   6     3404.04     3827.37    110.04 o
  -1  -1   7     2192.51     2144.64     63.54 o
  -1  -1   8    13624.50    14293.20    781.14 o
  -1  -1   9     2132.18     2117.10     89.84 o
  -1  -1  10      448.94      478.36     56.93 o
  -1  -1  11      509.44      508.24     56.99 o
  -1  -1  12     1343.93     1464.24     73.59 o
  -1  -1  13     4865.12     5869.25    193.03 o
  -1  -1  14     3798.22     4354.95    191.81 o
  -1  -1  15       74.35       72.12     37.42 o
  -1  -1  16      594.40      569.75     85.47 o
  -1  -1  17       22.70       20.46     25.33 o
  -1  -1  18      619.67      647.60     79.04 o
  -1  -1  19      765.21      744.63     84.32 o
  -1  -1  20        4.72       30.95     32.50 o
  -1   0   1      150.37      159.41     16.75 o
  -1   0   2      310.68      283.13     19.92 o
  -1   0   3     9381.71     9359.25    145.48 o
  -1   0   4    20479.30    21929.30    441.25 o
  -1   0   5     4701.04     5002.80     66.44 o
  -1   0   6      649.85      763.27     46.21 o
  -1   0   7      780.13      934.69     34.46 o
  -1   0   8      204.43      246.80     30.19 o
  -1   0   9     3059.97     3559.68    156.21 o
  -1   0  10      719.87      710.18     63.45 o
  -1   0  11      203.46      227.90     39.50 o
  -1   0  12     1319.53     1432.84     69.27 o
  -1   0  13        1.24       21.11     23.97 o
  -1   0  14     1279.79     1439.44     99.53 o
  -1   0  15      203.23      222.38     38.34 o
  -1   0  16       59.99       44.97     23.40 o
  -1   0  17     1756.48     1843.30    136.18 o
  -1   0  18      325.42      304.35     53.85 o
  -1   0  19      112.15       91.55     28.01 o
  -1   0  20      190.47      189.47     43.79 o
  -1   0  21        1.24       54.36     26.99 o
  -1   1   1     6583.44     6152.07     92.45 o
  -1   1   2      630.74      538.07     24.32 o
  -1   1   3    16257.30    16205.20    303.72 o
  -1   1   4     3597.10     3642.86     55.92 o
  -1   1   5     1527.96     1620.21     45.67 o
  -1   1   6     3376.91     3758.41     42.01 o
  -1   1   7     2223.10     2571.23     39.00 o
  -1   1   8     8252.10     9488.29    166.48 o
  -1   1   9     2383.07     2576.27     72.68 o
  -1   1  10      374.63      401.13     46.94 o
  -1   1  11      634.97      812.78     56.47 o
  -1   1  12      610.76      676.40     66.39 o
  -1   1  13     5398.36     6295.01    138.86 o
  -1   1  14     1505.58     1782.69     81.08 o
  -1   1  15     1996.81     2340.73    109.58 o
  -1   1  16      127.99       84.55     29.64 o
  -1   1  17       32.99       79.58     37.32 o
  -1   1  18      789.49      884.07     78.29 o
  -1   1  19     1821.64     1829.96    133.19 o
  -1   1  20     1374.94     1503.14     94.97 o
  -1   1  21        1.18       31.50     25.03 o
  -1   2   1     5759.03     5240.74     53.26 o
  -1   2   2     1860.18     1699.07     30.25 o
  -1   2   3     3968.05     3997.64     52.65 o
  -1   2   4      292.01      249.73     22.79 o
  -1   2   5     8244.86     8666.20     88.45 o
  -1   2   6     4421.21     4744.50     76.08 o
  -1   2   7      812.72      937.41     40.17 o
  -1   2   8      962.78     1150.23     60.54 o
  -1   2   9      894.11      947.45     52.42 o
  -1   2  10     9707.30    10781.70    401.14 o
  -1   2  11     9467.64    11125.40    217.45 o
  -1   2  12        3.92       26.58     20.30 o
  -1   2  13       68.75       84.53     26.93 o
  -1   2  14      485.23      505.63     75.01 o
  -1   2  15     1183.77     1391.12     86.49 o
  -1   2  16     5055.79     5395.15    240.46 o
  -1   2  17       15.73       56.26     39.64 o
  -1   2  18       30.68       52.67     29.00 o
  -1   2  19        1.52       43.76     24.79 o
  -1   2  20     2107.60     2217.36    122.09 o
  -1   2  21      587.24      572.57    101.51 o
  -1   3   1    11456.50    10256.70    100.61 o
  -1   3   2    12657.50    12174.40    124.80 o
  -1   3   3     2204.12     2018.83     37.24 o
  -1   3   4     1498.15     1603.74     49.06 o
  -1   3   5      178.46      176.94     21.58 o
  -1   3   6     9197.23     9209.34    158.86 o
  -1   3   7      818.58      678.41     44.00 o
  -1   3   8     3863.69     4403.24    178.63 o
  -1   3   9      199.38      219.17     38.39 o
  -1   3  10      174.36      162.62     32.90 o
  -1   3  11     2716.75     2966.63     91.68 o
  -1   3  12     1593.31     1788.78     79.18 o
  -1   3  13      176.22      197.15     37.98 o
  -1   3  14       95.57       82.83     25.11 o
  -1   3  15      218.10      206.76     38.34 o
  -1   3  16       16.84       32.32     31.78 o
  -1   3  17     1273.05     1281.28     90.67 o
  -1   3  18      233.67      198.24     42.35 o
  -1   3  19     1372.51     1310.12    160.39 o
  -1   3  20      714.46      739.39     81.05 o
  -1   3  21       65.04       65.91     33.26 o
  -1   4   1       45.22       31.82      8.75 o
  -1   4   2      819.50      720.28     40.77 o
  -1   4   3     2996.44     2816.69     62.74 o
  -1   4   4     1507.62     1393.34     36.05 o
  -1   4   5     7179.41     7298.62    105.53 o
  -1   4   6       17.16       13.35     11.29 o
  -1   4   7        3.92        2.53     14.04 o
  -1   4   8      290.99      285.00     43.91 o
  -1   4   9     2659.39     3049.76     88.96 o
  -1   4  10     3143.25     3620.48    102.58 o
  -1   4  11      813.94      856.09     91.68 o
  -1   4  12     2141.58     2457.17    102.94 o
  -1   4  13      457.19      524.15     62.63 o
  -1   4  14     1827.14     2088.85    106.51 o
  -1   4  15      987.93     1011.33     78.44 o
  -1   4  16     1964.02     2051.33    132.90 o
  -1   4  17     1566.03     1810.64    116.87 o
  -1   4  18       84.08       86.97     30.41 o
  -1   4  19      147.39      137.74     34.69 o
  -1   4  20      562.50      484.38     93.37 o
  -1   4  21     1632.50     1637.47    103.47 o
  -1   5   1     1234.65     1124.31     41.21 o
  -1   5   2     3713.16     3517.05     94.24 o
  -1   5   3     3733.58     3704.05    103.81 o
  -1   5   4     1087.98     1237.41     46.25 o
  -1   5   5       25.07       39.46     16.55 o
  -1   5   6      727.20      683.95     47.40 o
  -1   5   7     2620.37     2536.22     80.41 o
  -1   5   8     7572.68     8058.42    247.73 o
  -1   5   9      147.91      162.74     31.32 o
  -1   5  10       16.86       34.35     23.26 o
  -1   5  11     1368.22     1571.63     75.20 o
  -1   5  12     4388.92     5014.42    156.66 o
  -1   5  13     8777.10    10720.10    373.61 o
  -1   5  14      815.17      984.97     71.20 o
  -1   5  15        5.46       42.24     26.94 o
  -1   5  16      899.80     1005.18     88.68 o
  -1   5  17     2205.47     2325.78    147.99 o
  -1   5  18     2698.36     2959.89    165.47 o
  -1   5  19      809.46      750.77     75.47 o
  -1   5  20       22.70       36.61     22.72 o
  -1   5  21       72.28       61.22     27.35 o
  -1   6   1       32.38       22.11      9.90 o
  -1   6   2       14.29       12.22     10.50 o
  -1   6   3     9462.96     9517.75    212.56 o
  -1   6   4     5692.58     5692.28    176.95 o
  -1   6   5      896.98      675.33     52.79 o
  -1   6   6        0.26       26.44     12.23 o
  -1   6   7        1.37       24.44     18.50 o
  -1   6   8     4343.80     4671.45    107.29 o
  -1   6   9     4545.71     5195.43    139.72 o
  -1   6  10     1812.71     2053.64     92.49 o
  -1   6  11      340.57      364.52     49.31 o
  -1   6  12      438.10      500.22     64.18 o
  -1   6  13     3493.65     3769.77    134.21 o
  -1   6  14      101.84       92.60     31.86 o
  -1   6  15      459.78      457.78     59.11 o
  -1   6  16      428.89      475.76     56.12 o
  -1   6  17      885.23      807.55     83.90 o
  -1   6  18      119.63       98.74     30.40 o
  -1   6  19      507.88      474.58     60.29 o
  -1   6  20      693.44      628.51     65.06 o
  -1   6  21     1120.55     1053.45    136.91 o
  -1   7   1     3071.60     2874.68    110.30 o
  -1   7   2       10.58       20.23     13.24 o
  -1   7   3       27.01       26.55     12.48 o
  -1   7   4       18.91       18.79     12.53 o
  -1   7   5      699.27      711.64     73.90 o
  -1   7   6     2150.21     2381.14     98.34 o
  -1   7   7     1140.04     1177.48     82.29 o
  -1   7   8      492.12      478.86     58.40 o
  -1   7   9     1436.74     1536.04     90.74 o
  -1   7  10      750.58      762.26     85.44 o
  -1   7  11      977.10     1058.18     79.08 o
  -1   7  12       33.11       16.06     21.88 o
  -1   7  13     1662.37     1782.79     96.34 o
  -1   7  14     6072.40     6842.21    173.24 o
  -1   7  15       23.03       31.80     24.55 o
  -1   7  16        4.76       22.60     23.97 o
  -1   7  17       99.31      114.59     34.75 o
  -1   7  18     1399.86     1510.30    117.81 o
  -1   7  19     4376.53     4749.60    163.59 o
  -1   7  20      167.95      162.62     46.58 o
  -1   7  21       14.56       22.29     30.39 o
  -1   8   1      593.74      515.44     59.89 o
  -1   8   2        5.40       15.50     17.22 o
  -1   8   3      452.85      487.64     84.34 o
  -1   8   4     2859.49     3248.17    173.50 o
  -1   8   5     2446.26     2504.06     99.20 o
  -1   8   6      455.77      521.53     70.62 o
  -1   8   7       52.41       72.62     27.67 o
  -1   8   8        9.15       19.33     22.18 o
  -1   8   9     2569.70     2635.04    120.22 o
  -1   8  10     7209.05     7459.57    250.37 o
  -1   8  11      819.89      816.63     88.31 o
  -1   8  12      736.75      668.89     78.32 o
  -1   8  13      269.23      261.07     57.02 o
  -1   8  14      390.69      412.59     65.50 o
  -1   8  15     3763.35     4187.68    146.05 o
  -1   8  16     1455.87     1537.88    115.65 o
  -1   8  17       35.31       51.54     27.05 o
  -1   8  18      258.79      248.31     44.72 o
  -1   8  19      355.57      328.60     50.48 o
  -1   8  20      833.75      842.54    109.26 o
  -1   9   1     6750.80     8698.78    382.21 o
  -1   9   2     2672.25     2991.72    187.96 o
  -1   9   3       25.63       33.18     28.27 o
  -1   9   4       19.83       17.86     25.61 o
  -1   9   5     1897.93     1929.10    114.88 o
  -1   9   6     1621.41     1599.92    102.99 o
  -1   9   7     3970.63     3952.40    155.02 o
  -1   9   8        1.64       18.14     26.63 o
  -1   9   9      105.95       99.63     30.55 o
  -1   9  10     1137.66     1052.73     89.90 o
  -1   9  11     1583.23     1600.87    137.08 o
  -1   9  12     1361.93     1357.47    107.41 o
  -1   9  13       33.62       33.66     27.43 o
  -1   9  14      942.97      863.83     94.19 o
  -1   9  15      286.63      281.50     49.77 o
  -1   9  16      188.32      151.09     45.61 o
  -1   9  17     1089.56     1101.95    100.56 o
  -1   9  18        0.02        8.99     24.97 o
  -1   9  19       78.94       74.09     35.16 o
  -1  10   1     1252.59     1566.81    146.43 o
  -1  10   2      158.51      130.38     35.16 o
  -1  10   3     1849.12     2137.99    204.07 o
  -1  10   4      860.97      924.18    131.15 o
  -1  10   5      111.54      114.10     40.35 o
  -1  10   6      538.07      488.94     74.10 o
  -1  10   7      478.69      485.33     72.43 o
  -1  10   8     2815.50     2817.23    154.36 o
  -1  10   9      175.13      144.51     39.15 o
  -1  10  10       37.31       44.17     32.10 o
  -1  10  11     1141.56     1094.00    100.88 o
  -1  10  12       37.93       37.63     25.42 o
  -1  10  13       66.12       33.46     26.44 o
  -1  10  14       42.12       22.94     28.86 o
  -1  10  15     1221.21     1123.83    120.18 o
  -1  10  16     2251.91     2234.15    136.90 o
  -1  10  17        8.41       27.68     28.18 o
  -1  10  18       64.24       48.37     30.95 o
  -1  11   1      807.98      832.13     71.94 o
  -1  11   2     2836.50     3452.54    331.58 o
  -1  11   3       12.01       36.32     27.48 o
  -1  11   4        1.29       18.28     26.34 o
  -1  11   5        9.11       24.46     36.70 o
  -1  11   6      190.46      248.80     65.51 o
  -1  11   7     6355.19     7033.52    171.58 o
  -1  11   8      250.71      256.71     64.72 o
  -1  11   9       19.24       27.61     27.94 o
  -1  11  10       60.13       61.81     34.31 o
  -1  11  11     1437.31     1256.02    126.98 o
  -1  11  12     2593.14     2360.01    171.43 o
  -1  11  13     1382.27     1253.51    125.69 o
  -1  11  14      175.32      146.69     42.85 o
  -1  11  15      261.78      186.47     48.29 o
  -1  11  16      555.65      470.39     70.60 o
  -1  11  17     1174.86      983.27    159.40 o
  -1  12   1      125.48       84.40     34.56 o
  -1  12   2      359.87      341.59     53.97 o
  -1  12   3     2360.48     2612.77    323.81 o
  -1  12   4     1675.64     2009.13    307.55 o
  -1  12   5      263.26      275.92     58.94 o
  -1  12   6      169.20      169.08     51.62 o
  -1  12   7        4.30       27.23     30.29 o
  -1  12   8      723.17      874.22    130.98 o
  -1  12   9     1059.96     1131.82    128.33 o
  -1  12  10     1000.42      928.56    111.42 o
  -1  12  11        0.63       18.86     30.20 o
  -1  12  12      130.30      118.28     47.96 o
  -1  12  13      251.88      188.47     49.46 o
  -1  12  14     1650.55     1590.93    138.37 o
  -1  12  15       65.32       52.16     36.83 o
  -1  13   1       11.75        5.30     23.10 o
  -1  13   2       51.49       87.54     36.37 o
  -1  13   3        2.16       12.77     25.62 o
  -1  13   4        6.20       11.05     22.86 o
  -1  13   5     1009.36     1002.61    119.36 o
  -1  13   6      112.49      117.81     47.87 o
  -1  13   7       55.43       43.67     30.97 o
  -1  13   8      235.22      204.84     60.57 o
  -1  13   9       35.78       22.35     39.20 o
  -1  13  10      174.91      256.52     76.87 o
  -1  13  11       49.62       83.60     43.17 o
  -1  13  12       28.47       29.96     30.93 o
  -1  13  13      864.86      654.75    150.00 o
  -1  14   2      128.81       95.23     50.87 o
  -1  14   3       83.84      137.90     38.19 o
  -1  14   4      951.72      972.76    157.01 o
  -1  14   5       20.65       34.15     31.47 o
  -1  14   6       60.00       48.57     36.16 o
  -1  14   7       10.85       39.18     25.36 o
  -1  14   8      506.79      487.21     68.78 o
   0 -13   1       37.27       31.35     35.73 o
   0 -13   2        0.21        6.95     29.13 o
   0 -13   3        6.37       63.54     43.35 o
   0 -13   4      967.35     1102.14    181.57 o
   0 -12   1      960.12     1083.14    125.86 o
   0 -12   2      578.09      603.12     79.22 o
   0 -12   3       12.77       16.89     24.67 o
   0 -12   4       62.97       74.52     39.52 o
   0 -12   5      334.26      372.56     65.34 o
   0 -12   6      377.63      344.42     83.57 o
   0 -12   7      605.01      634.49    132.19 o
   0 -11   1      107.97      127.78     25.66 o
   0 -11   2      694.10      791.11    115.36 o
   0 -11   3       19.17       55.59     34.30 o
   0 -11   4       42.21       45.87     34.68 o
   0 -11   5      666.07      638.01     83.90 o
   0 -11   6      483.98      501.02     71.50 o
   0 -11   7       14.07       21.69     21.07 o
   0 -11   8        1.63        6.78     28.13 o
   0 -11   9        2.95       -8.89     24.20 o
   0 -10   1     2730.94     2865.07    392.93 o
   0 -10   2     1723.56     1757.05    110.12 o
   0 -10   3      130.93      157.15     48.11 o
   0 -10   4        2.86       17.28     24.91 o
   0 -10   5       73.41       71.40     27.70 o
   0 -10   6     2976.68     3141.31    519.47 o
   0 -10   7     1782.41     1808.52    296.13 o
   0 -10   8      614.05      712.90     96.32 o
   0 -10   9        1.13       19.43     27.19 o
   0 -10  10       49.61       60.49     31.97 o
   0 -10  11      383.07      448.52     98.42 o
   0  -9   1        1.96       15.45     13.13 o
   0  -9   2      633.41      620.10     60.56 o
   0  -9   3     1966.57     2119.02    107.67 o
   0  -9   4     3798.83     4094.48    324.33 o
   0  -9   5       55.40       41.59     31.35 o
   0  -9   6       18.71       10.23     29.69 o
   0  -9   7        1.50       24.93     37.07 o
   0  -9   8       50.09       74.28     39.23 o
   0  -9   9     1362.89     1890.26    250.93 o
   0  -9  10       71.44      112.82     53.31 o
   0  -9  11       26.80       25.83     27.00 o
   0  -9  12       96.57      115.17     68.85 o
   0  -9  13      210.68      210.04     71.08 o
   0  -8   1      177.30      172.24     35.71 o
   0  -8   2     1032.54      913.68     66.30 o
   0  -8   3      966.87      981.27     87.63 o
   0  -8   4      152.63      157.21     41.93 o
   0  -8   5      511.95      563.01    104.06 o
   0  -8   6       40.09       27.52     25.51 o
   0  -8   7      243.87      253.27     48.40 o
   0  -8   8     1968.18     2722.38    225.45 o
   0  -8   9      102.86        5.77     55.37 o
   0  -8  10       95.87       62.87     33.13 o
   0  -8  11      192.39      191.66     43.28 o
   0  -8  12      438.10      465.28     50.16 o
   0  -8  14       71.75      191.51    111.93 o
   0  -8  15      145.04      118.97     56.81 o
   0  -7   1      921.36     1034.74     64.85 o
   0  -7   2     2134.76     2305.71    134.36 o
   0  -7   3     5221.27     6889.92    307.68 o
   0  -7   4     1897.20     2004.70    118.54 o
   0  -7   5     1039.97     1185.41    103.81 o
   0  -7   6      262.84      287.16     57.07 o
   0  -7   7       40.17       51.54     28.15 o
   0  -7   8      537.05      633.43    138.94 o
   0  -7   9     2363.63     2454.10    430.73 o
   0  -7  10     2828.80     3348.34    321.94 o
   0  -7  11       52.67       54.69     29.32 o
   0  -7  12        5.31       14.04     16.69 o
   0  -7  13      495.34      436.90     91.65 o
   0  -7  14      139.10      145.11     55.62 o
   0  -7  15     1045.08     1422.96    227.51 o
   0  -7  16       23.02       75.03    115.33 o
   0  -6   1    10362.60    11139.30    305.12 o
   0  -6   2      132.26      119.76     22.37 o
   0  -6   3      152.22      147.30     31.34 o
   0  -6   4      316.04      298.13     44.23 o
   0  -6   5     1687.37     1861.85     94.53 o
   0  -6   6     4384.32     4498.29    574.22 o
   0  -6   7       70.00       82.55     33.51 o
   0  -6   8      156.90      104.38     45.27 o
   0  -6   9      478.60      481.71     86.19 o
   0  -6  10     1834.17     1870.23    179.92 o
   0  -6  11      187.59      171.25     37.56 o
   0  -6  12       37.00       28.48     25.36 o
   0  -6  13      504.82      445.94     51.31 o
   0  -6  14     1303.94     1247.90    163.21 o
   0  -6  15      137.78      128.96     61.54 o
   0  -6  16      632.22      688.88     92.54 o
   0  -6  17       13.07       32.74     47.65 o
   0  -5   1     1016.05      946.39     66.39 o
   0  -5   2     6946.41     6359.80    246.63 o
   0  -5   3      825.46     1119.59     68.22 o
   0  -5   4     2876.47     3354.69    158.69 o
   0  -5   5     3114.98     3423.38    180.12 o
   0  -5   6      253.83      263.80     37.34 o
   0  -5   7      151.55      148.65     32.21 o
   0  -5   8      217.88      211.97     33.91 o
   0  -5   9      594.85      657.82     77.06 o
   0  -5  10     4200.70     4313.71    624.17 o
   0  -5  11       56.97       75.42     27.49 o
   0  -5  12        0.83        6.44     22.73 o
   0  -5  13      204.95      199.14     36.34 o
   0  -5  14      988.98     1022.36    179.39 o
   0  -5  15     1252.58     1561.50    156.97 o
   0  -5  16      675.07      727.58     97.40 o
   0  -5  17      110.06      128.81     59.62 o
   0  -5  18        6.80       23.74     23.04 o
   0  -4   1     5583.98     4814.79    162.44 o
   0  -4   2     8627.61     8924.93    158.51 o
   0  -4   3     1145.13     1152.56     41.25 o
   0  -4   4     2103.18     2164.04    106.34 o
   0  -4   5     1201.55     1088.98     68.65 o
   0  -4   6     2792.37     2977.52    157.01 o
   0  -4   7     5781.47     6471.32    130.56 o
   0  -4   8     1493.61     1757.46     74.14 o
   0  -4   9      343.63      288.88     27.60 o
   0  -4  10     1355.32     1212.08    148.43 o
   0  -4  11     2217.26     2106.85    167.78 o
   0  -4  12    11881.50     9895.71    287.92 o
   0  -4  13      299.51      292.45     43.80 o
   0  -4  14      441.05      411.95     50.23 o
   0  -4  15       27.18       25.97     28.31 o
   0  -4  16       41.62       23.10     20.15 o
   0  -4  17     3052.36     3531.68    448.53 o
   0  -4  18      219.98      242.09     74.08 o
   0  -4  19        0.54       32.80     53.68 o
   0  -3   1     2495.20     2309.18     45.34 o
   0  -3   2     4220.08     4293.10     78.51 o
   0  -3   3    19540.80    19355.90    490.42 o
   0  -3   4      465.75      484.88     37.23 o
   0  -3   5      722.33      941.57    159.83 o
   0  -3   6      101.49       72.25     10.51 o
   0  -3   7     1177.28     1248.12     55.37 o
   0  -3   8     6911.36     8008.73    225.65 o
   0  -3   9      915.65      942.68     58.86 o
   0  -3  10       15.73       10.12      8.55 o
   0  -3  11     1201.99     1177.32    101.83 o
   0  -3  12      169.78      105.35     21.50 o
   0  -3  13       86.53       59.41     14.38 o
   0  -3  14      442.01      367.65     46.89 o
   0  -3  15      260.46      249.25     45.26 o
   0  -3  16     1210.00     1192.65    221.51 o
   0  -3  17        3.41       28.55     21.47 o
   0  -3  18      129.74      120.77     54.85 o
   0  -3  19        2.30       31.70     49.30 o
   0  -3  20       64.61       72.61     53.97 o
   0  -2   1     6399.44     5853.32    138.19 o
   0  -2   2     5603.50     5691.89     83.16 o
   0  -2   3      167.77      149.57     20.29 o
   0  -2   4     2316.66     2053.17     75.24 o
   0  -2   5      171.41      151.35     17.97 o
   0  -2   6      235.05      210.55     20.85 o
   0  -2   7     4505.90     4666.09     73.36 o
   0  -2   8      113.50       76.45     15.84 o
   0  -2   9        3.02        8.45     10.17 o
   0  -2  10      306.70      294.52     34.19 o
   0  -2  11      422.84      428.31     44.24 o
   0  -2  12     4668.85     6188.61    437.48 o
   0  -2  13      778.60      872.92     70.11 o
   0  -2  14      502.27      566.87     87.76 o
   0  -2  15       36.06       58.78     29.12 o
   0  -2  16      340.16      329.20     50.02 o
   0  -2  17     2116.35     2213.92    319.62 o
   0  -2  18     1327.78     1717.47    236.81 o
   0  -2  19      407.53      382.01     98.95 o
   0  -2  20       37.25       70.91     42.86 o
   0  -1   1       60.47       70.63     12.13 o
   0  -1   2     4545.70     5013.93     77.17 o
   0  -1   3     3731.59     4134.99     55.90 o
   0  -1   4     7181.90     7534.41    146.03 o
   0  -1   5     2619.23     3029.30     51.35 o
   0  -1   6      137.26       92.55     16.06 o
   0  -1   7      243.70      228.06     23.34 o
   0  -1   8     8420.02     9621.89    214.28 o
   0  -1   9     8414.53     9514.48    300.01 o
   0  -1  10     3949.11     4596.28    199.46 o
   0  -1  11       82.40       79.50     14.31 o
   0  -1  12      263.29      221.80     28.55 o
   0  -1  13       83.71       41.88     17.64 o
   0  -1  14     5999.90     7100.31    377.68 o
   0  -1  15      520.62      598.26     68.44 o
   0  -1  16      118.72       79.75     26.17 o
   0  -1  17       35.36       56.50     30.20 o
   0  -1  18      332.81      323.59     49.25 o
   0  -1  19     1458.79     1539.11    186.24 o
   0  -1  20      128.16       94.34     49.37 o
   0  -1  21       45.33       41.46     26.77 o
   0   0   2       13.14       27.05      9.57 o
   0   0   3     1193.10     1480.40     62.91 o
   0   0   4      196.56      218.67     20.13 o
   0   0   5    14497.00    17197.00    206.82 o
   0   0   6     5842.64     6872.01     83.77 o
   0   0   7      243.13      468.10     76.59 o
   0   0   8     4270.36     5233.05     55.67 o
   0   0   9     3849.32     4657.18     98.83 o
   0   0  10     6395.50     7703.44    187.00 o
   0   0  11     1642.74     1854.17     65.96 o
   0   0  12      182.82      152.75     24.95 o
   0   0  13     2378.96     2528.31    148.48 o
   0   0  14        3.74       35.75     39.77 o
   0   0  15      604.94      660.58     85.18 o
   0   0  16      393.28      466.48     74.58 o
   0   0  17      174.50      185.37     44.34 o
   0   0  18     2050.17     2279.12    158.25 o
   0   0  19      190.30      160.79     32.63 o
   0   0  20       61.90       48.29     24.35 o
   0   0  21      142.93      138.23     84.85 o
   0   1   0      153.03      116.63     10.15 o
   0   1   1      535.82      531.57     24.58 o
   0   1   2      469.06      527.25     23.94 o
   0   1   3     2110.24     2528.08     32.78 o
   0   1   4     1763.18     2089.21     33.51 o
   0   1   5        8.48       11.07     10.74 o
   0   1   6       25.12       20.30     12.09 o
   0   1   7     6933.74     8691.01    126.62 o
   0   1   8       89.26       95.71     17.09 o
   0   1   9      799.37      741.04     56.09 o
   0   1  10     4104.94     4941.41    192.69 o
   0   1  11     2674.25     3173.11    138.84 o
   0   1  12       99.50       91.80     19.94 o
   0   1  13      280.77      329.33     60.28 o
   0   1  14     1868.72     2107.89     98.61 o
   0   1  15     1893.62     2221.44    109.46 o
   0   1  16     1479.65     1662.48     83.82 o
   0   1  17      456.64      502.53     55.99 o
   0   1  18      544.14      564.14     61.44 o
   0   1  19     1688.06     1797.66     97.13 o
   0   1  20     1792.90     1950.26    112.07 o
   0   1  21     1062.29      969.19    276.22 o
   0   1  22      133.51       89.60     61.47 o
   0   2   0     9571.39     9964.81    194.78 o
   0   2   1     1573.98     1515.24     59.93 o
   0   2   2     4306.65     4559.78     94.18 o
   0   2   3     1929.36     2133.12     33.34 o
   0   2   4      419.51      439.76     28.04 o
   0   2   5     3620.34     4055.58     46.89 o
   0   2   6    11080.30    13095.50    183.08 o
   0   2   7     7132.56     8580.60     88.95 o
   0   2   8      488.33      545.19     40.13 o
   0   2   9     1794.42     2123.66     45.71 o
   0   2  10     1373.69     1622.49     49.40 o
   0   2  11     5655.43     6305.24    119.72 o
   0   2  12     2339.35     2899.95     79.35 o
   0   2  13      704.35      840.40    108.14 o
   0   2  14       25.65       24.53     19.71 o
   0   2  15      361.10      435.25     61.62 o
   0   2  16     4923.11     5448.57    194.69 o
   0   2  17     1308.80     1498.61     86.51 o
   0   2  18      273.71      286.83     41.81 o
   0   2  19      281.56      254.53     34.32 o
   0   2  20        3.40       35.15     24.18 o
   0   2  21      708.55      685.40     94.36 o
   0   2  22      863.55      802.54    251.11 o
   0   3   0       77.98       62.64     16.36 o
   0   3   1      669.13      556.96     37.01 o
   0   3   2    27945.60    25594.70    775.30 o
   0   3   3     3388.46     3645.00     87.48 o
   0   3   4     1900.04     1980.61     40.42 o
   0   3   5       27.24       30.22     12.27 o
   0   3   6      644.90      724.00     38.48 o
   0   3   7     5324.78     6088.94     67.31 o
   0   3   8     3533.38     3874.30     74.76 o
   0   3   9     2001.17     2529.19     63.73 o
   0   3  10     1852.09     2375.01     62.65 o
   0   3  11      774.02      954.14     43.67 o
   0   3  12     2927.85     3463.13    104.76 o
   0   3  13      708.10      811.07     79.66 o
   0   3  14     2780.67     3188.29    104.78 o
   0   3  15     2951.10     3231.90    126.11 o
   0   3  16      598.23      676.06     56.88 o
   0   3  17      135.34      111.39     26.65 o
   0   3  18       14.72       27.59     17.42 o
   0   3  19      330.33      374.24     42.97 o
   0   3  20      233.39      285.42     50.64 o
   0   3  21      466.87      474.85     64.75 o
   0   3  22      690.78      658.38    118.77 o
   0   4   0     2687.29     2410.30    116.51 o
   0   4   1     1657.79     1585.81     70.59 o
   0   4   2        2.29        8.67     10.63 o
   0   4   3      759.41      736.05     44.56 o
   0   4   4     4681.56     4702.38     80.92 o
   0   4   5     1264.15     1304.35     59.05 o
   0   4   6     1384.54     1461.56     39.81 o
   0   4   7     2765.87     3195.76     66.76 o
   0   4   8      192.33      196.64     25.08 o
   0   4   9     3561.39     4214.14     89.14 o
   0   4  10        2.07       26.26     16.92 o
   0   4  11     1004.66     1052.22     51.22 o
   0   4  12     2591.46     2965.66    107.95 o
   0   4  13     2395.74     2753.13     93.49 o
   0   4  14      173.39      191.43     35.83 o
   0   4  15      112.14      130.64     35.24 o
   0   4  16     3823.91     4104.05    139.38 o
   0   4  17     3007.50     3328.64    146.01 o
   0   4  18     2445.03     2592.26    151.92 o
   0   4  19      228.20      203.86     33.22 o
   0   4  20        4.04       30.06     22.33 o
   0   4  21       69.86       53.39     23.89 o
   0   4  22     2444.62     2520.26    121.68 o
   0   5   0      100.54       59.46     15.45 o
   0   5   1       48.44       30.10     12.44 o
   0   5   2      689.15      591.36     45.00 o
   0   5   3     4777.00     4452.48    114.69 o
   0   5   4     2019.73     1906.07     44.15 o
   0   5   5      730.85      796.57     43.78 o
   0   5   6     1564.38     1678.57     46.48 o
   0   5   7     1242.68     1357.14     54.37 o
   0   5   8    16639.20    19316.90   1085.13 o
   0   5   9     2695.66     2837.95     72.23 o
   0   5  10       10.38       15.07     15.99 o
   0   5  11      219.92      235.16     29.01 o
   0   5  12      225.36      245.78     37.17 o
   0   5  13     4666.06     5299.80    172.77 o
   0   5  14     3558.78     4008.52    129.85 o
   0   5  15     1051.36     1248.14     91.23 o
   0   5  16       57.70       77.82     23.43 o
   0   5  17      890.03      972.20     87.92 o
   0   5  18      356.69      383.66     47.28 o
   0   5  19     1051.76     1040.76    118.66 o
   0   5  20      888.21      872.71    117.87 o
   0   5  21       16.96       84.27     29.59 o
   0   5  22        9.53       26.98     20.93 o
   0   6   0     2158.90     2022.93     75.51 o
   0   6   1     2233.09     2280.06     88.36 o
   0   6   2        0.24       17.83     15.68 o
   0   6   3      150.77      138.72     32.72 o
   0   6   4     4847.87     5004.84    165.12 o
   0   6   5    10049.10    10177.00    299.68 o
   0   6   6     5778.77     5819.45    189.00 o
   0   6   7      844.54     1002.53     59.42 o
   0   6   8      628.01      749.40     65.32 o
   0   6   9     1751.84     1696.09     84.23 o
   0   6  10     1758.55     1810.69     69.57 o
   0   6  11     6465.18     7616.93    236.17 o
   0   6  12      459.10      426.82     64.99 o
   0   6  13      122.82      115.87     29.75 o
   0   6  14       14.93       29.37     21.75 o
   0   6  15     5312.19     5789.75    192.86 o
   0   6  16     1619.53     1754.83    101.86 o
   0   6  17     1035.20     1031.00     68.14 o
   0   6  18     1474.38     1445.84    108.38 o
   0   6  19     1418.68     1387.91    149.47 o
   0   6  20      257.49      296.77     72.11 o
   0   6  21      452.61      413.11     75.75 o
   0   6  22       60.10       68.71     32.93 o
   0   7   0     1471.76     1651.42     83.90 o
   0   7   1     2242.32     2258.22     87.23 o
   0   7   2     4275.39     4153.09    192.37 o
   0   7   3      435.21      462.93     74.30 o
   0   7   4      427.05      488.87     83.69 o
   0   7   5       36.82       57.89     30.17 o
   0   7   6     1649.14     1416.85     85.01 o
   0   7   7     1654.05     1569.46     81.38 o
   0   7   8      428.28      360.08     58.06 o
   0   7   9      691.58      653.44     74.61 o
   0   7  10     1434.07     1359.70     89.79 o
   0   7  11      177.71      201.60     40.43 o
   0   7  12      402.86      370.80     55.79 o
   0   7  13      880.79      942.20     79.85 o
   0   7  14      777.65      739.99     65.43 o
   0   7  15     4998.76     5388.94    262.12 o
   0   7  16       72.49       65.98     28.93 o
   0   7  17      320.97      285.61     36.10 o
   0   7  18        5.12        9.17     20.60 o
   0   7  19      763.43      756.68     99.92 o
   0   7  20     1117.46     1190.71    142.82 o
   0   7  21       55.19       75.54     35.68 o
   0   8   0     1302.56     1119.27     81.99 o
   0   8   1     1140.11     1194.38     69.78 o
   0   8   2      160.06      128.02     28.23 o
   0   8   3        7.94        1.37     24.36 o
   0   8   4        2.60       31.57     26.79 o
   0   8   5     7486.02     7479.88    560.07 o
   0   8   6     4130.19     3910.80    286.83 o
   0   8   7       36.87       45.09     26.87 o
   0   8   8      246.43      220.06     51.87 o
   0   8   9       23.66       47.29     38.53 o
   0   8  10     2779.00     2802.09    148.50 o
   0   8  11     2462.25     2346.69    109.63 o
   0   8  12     1279.11     1253.05    103.55 o
   0   8  13       13.59       28.64     23.27 o
   0   8  14        0.61       32.62     22.97 o
   0   8  15     3758.99     3787.40    168.25 o
   0   8  16      807.35      770.61     75.88 o
   0   8  17     1049.57      943.30     66.72 o
   0   8  18      154.08      105.88     33.72 o
   0   8  19       42.06       21.58     21.19 o
   0   8  20     1153.31     1024.44    139.91 o
   0   8  21      513.26      447.99     93.61 o
   0   9   0       12.00       24.03     19.89 o
   0   9   1     1940.90     1912.14    115.53 o
   0   9   2     2150.86     1652.29    490.35 o
   0   9   3     3045.79     2382.98    600.94 o
   0   9   4       95.18      128.99     43.17 o
   0   9   5       25.59       40.90     36.14 o
   0   9   6      739.85      774.05    127.59 o
   0   9   7     2540.30     2669.16    166.98 o
   0   9   8     2835.31     2693.12    182.82 o
   0   9   9       16.70       58.00     34.98 o
   0   9  10        8.95       39.13     32.24 o
   0   9  11      271.13      244.52     48.27 o
   0   9  12     2367.02     2277.45    135.20 o
   0   9  13     2674.01     2516.68    147.60 o
   0   9  14        3.35       26.38     29.52 o
   0   9  15      204.71      189.82     42.62 o
   0   9  16      418.41      305.63     46.92 o
   0   9  17      783.18      702.14     59.79 o
   0   9  18      403.34      367.82     80.19 o
   0   9  19      246.93      186.62     60.59 o
   0   9  20      435.92      359.62     80.01 o
   0  10   0      347.09      348.80     71.38 o
   0  10   1      128.48      125.98     37.34 o
   0  10   2       28.48       28.33     31.24 o
   0  10   3     4921.35     5671.05    266.80 o
   0  10   4     4330.81     4174.16    464.76 o
   0  10   5       12.82       25.31     33.38 o
   0  10   6     1946.12     2160.60    206.71 o
   0  10   7      682.02      621.73    100.75 o
   0  10   8      325.04      262.20     72.51 o
   0  10   9      542.94      513.85     99.42 o
   0  10  10        2.39       22.33     27.04 o
   0  10  11      468.06      371.78     78.35 o
   0  10  12     2548.43     2221.87    309.70 o
   0  10  13      300.61      206.50     47.97 o
   0  10  14      293.96      213.04     50.33 o
   0  10  15     1008.22      785.77     69.04 o
   0  10  16      264.91      246.17     48.37 o
   0  10  17     2723.61     2471.42    226.98 o
   0  10  18      138.76      112.97     65.93 o
   0  10  19       52.98       74.15     49.78 o
   0  11   0       87.04      136.00     47.02 o
   0  11   1       83.19       60.12     32.46 o
   0  11   2       31.52       45.65     31.80 o
   0  11   3     1467.50     1793.19    190.54 o
   0  11   4      907.10      801.07    103.54 o
   0  11   5      398.93      375.93     50.73 o
   0  11   6      211.12      170.77     48.03 o
   0  11   7     2018.48     2222.08    160.39 o
   0  11   8      373.26      440.74     94.35 o
   0  11   9      709.77      756.76    119.38 o
   0  11  10      155.52      151.69     46.36 o
   0  11  11      222.52      149.92     54.43 o
   0  11  12      605.69      622.55    122.56 o
   0  11  13     2404.51     2215.14    317.66 o
   0  11  14     2240.20     1841.99    295.82 o
   0  11  15      267.00      159.86     60.38 o
   0  11  16        2.69       29.92     29.68 o
   0  11  17      645.49      552.73    122.42 o
   0  11  18      487.54      359.14    104.41 o
   0  12   0      980.84     1241.81    311.77 o
   0  12   1        1.88       40.15     42.88 o
   0  12   2       82.90       68.05     31.68 o
   0  12   3      810.38      829.02    122.43 o
   0  12   4      303.21      342.62     70.15 o
   0  12   5     3447.11     4001.00    370.11 o
   0  12   6        2.47       19.07     26.36 o
   0  12   7      164.40      181.40     55.86 o
   0  12   8      723.14      779.01    112.22 o
   0  12   9      409.68      529.28    109.18 o
   0  12  10     2751.53     3695.87    749.40 o
   0  12  11       10.23       40.25     38.07 o
   0  12  12        1.18       24.30     31.02 o
   0  12  13        0.13       23.15     27.36 o
   0  12  14     1088.19      939.90    120.33 o
   0  12  15      186.22      154.40     55.05 o
   0  12  16      166.84      122.09     41.48 o
   0  13   0      688.24      759.76     92.90 o
   0  13   1      743.04      885.85    109.65 o
   0  13   2      535.53      579.92    102.87 o
   0  13   3       50.69       50.30     33.27 o
   0  13   4       19.46       51.21     38.86 o
   0  13   5      736.58      768.02    138.07 o
   0  13   6      909.25     1053.87    174.79 o
   0  13   7      117.72      100.35     38.38 o
   0  13   8       31.05       51.28     37.01 o
   0  13   9      938.33      851.39    126.57 o
   0  13  10       14.18       51.44     34.23 o
   0  13  11      329.15      311.21     74.89 o
   0  13  12       30.75       20.92     34.26 o
   0  13  13      247.86      190.92     58.09 o
   0  13  14     1065.09      889.29    165.09 o
   0  14   0      359.18      329.13     77.45 o
   0  14   1       19.92       51.88     34.25 o
   0  14   2       39.81       73.39     42.13 o
   0  14   3       12.12       32.43     27.85 o
   0  14   4      115.21      106.15     37.30 o
   0  14   5     1034.08     1049.17    183.34 o
   0  14   6      167.33      157.70     47.84 o
   0  14   7       11.31       34.90     31.53 o
   0  14   8      143.65      186.24     47.41 o
   0  14   9      197.79      193.11     62.85 o
   0  14  10     1634.90     1579.86    256.76 o
   1 -13   0     1845.42     1999.44    164.90 o
   1 -13   1      127.36      168.86     37.98 o
   1 -13   2       21.80       34.91     33.80 o
   1 -13   3        0.22       20.28     31.36 o
   1 -12   0       61.60       67.58     35.24 o
   1 -12   1      515.86      536.57     68.53 o
   1 -12   2      845.14      921.18    102.05 o
   1 -12   3      375.78      430.06     76.78 o
   1 -12   4      136.12      143.48     43.47 o
   1 -12   5        0.37       12.14     16.41 o
   1 -12   6       59.66       71.63     50.96 o
   1 -11   0     1235.29     1286.35    124.91 o
   1 -11   1      809.31      935.90    116.70 o
   1 -11   2       63.41       88.88     33.86 o
   1 -11   3      653.00      706.02     96.47 o
   1 -11   4      250.56      256.36     45.98 o
   1 -11   5        1.98       13.59     24.39 o
   1 -11   6      706.74      744.86     88.00 o
   1 -11   7      405.50      457.48     90.14 o
   1 -11   8       77.94       56.38     61.54 o
   1 -11   9      117.08      114.19    121.44 o
   1 -10   0        3.70       34.45     25.30 o
   1 -10   1       23.50       45.03     34.70 o
   1 -10   2     1507.22     1540.96    130.72 o
   1 -10   3      732.02      796.49    100.45 o
   1 -10   4      967.06      985.97    105.70 o
   1 -10   5        0.13       17.01     25.22 o
   1 -10   6       37.60       37.05     28.93 o
   1 -10   7      857.48      892.63     86.83 o
   1 -10   8      513.25      653.03     81.74 o
   1 -10   9     1496.48     1787.59    153.29 o
   1 -10  10       49.96       71.97     43.64 o
   1 -10  11        8.04       55.66     48.98 o
   1  -9   0     2154.84     2271.19    209.51 o
   1  -9   1       18.41       27.30     16.92 o
   1  -9   2       52.82       56.28     15.69 o
   1  -9   3       10.90       21.88     23.65 o
   1  -9   4     2375.63     2721.31    143.65 o
   1  -9   5     1046.65     1119.70    107.29 o
   1  -9   6        0.41       31.45     24.13 o
   1  -9   7       15.86       15.18     19.96 o
   1  -9   8       42.17       21.45     16.68 o
   1  -9   9      650.53      802.24     77.08 o
   1  -9  10      297.95      335.56     63.43 o
   1  -9  11       33.88       32.31     22.78 o
   1  -9  12      175.30       95.39     55.13 o
   1  -9  13      229.74      299.19     55.41 o
   1  -8   0     1490.21     1349.19    129.03 o
   1  -8   1      227.29      166.94     33.12 o
   1  -8   2        8.01       26.16     16.36 o
   1  -8   3      591.19      587.76     74.31 o
   1  -8   4      680.49      757.56     80.41 o
   1  -8   5      197.99      209.26     44.64 o
   1  -8   6        6.67       26.02     25.38 o
   1  -8   7      532.86      555.35     70.05 o
   1  -8   8     1340.50     1346.68     98.44 o
   1  -8   9      761.67      953.27    407.32 o
   1  -8  10        4.35       22.67     29.89 o
   1  -8  11       86.34       86.82     34.85 o
   1  -8  12        1.65       40.51     30.05 o
   1  -8  13      695.09      750.32     88.04 o
   1  -8  14      795.19      940.64    161.44 o
   1  -7   0     1432.25     1386.36     74.88 o
   1  -7   1      394.92      300.60     32.98 o
   1  -7   2       19.29       44.10     15.93 o
   1  -7   3      131.69      138.42     19.52 o
   1  -7   4     2410.84     2473.74    193.68 o
   1  -7   5     1885.90     1955.72    147.03 o
   1  -7   6     3009.34     3032.19    156.19 o
   1  -7   7        2.04       19.07     13.65 o
   1  -7   8       17.73        7.20     10.34 o
   1  -7   9     2752.68     3493.35    380.78 o
   1  -7  10      566.88      567.20     38.54 o
   1  -7  11     1779.83     1776.99    325.64 o
   1  -7  12        8.45       10.68     26.99 o
   1  -7  13        0.35       27.33     38.17 o
   1  -7  14      184.78      189.86     49.93 o
   1  -7  15      460.14      466.18     83.36 o
   1  -7  16      662.46      702.99    155.69 o
   1  -6   0      737.14      688.94     56.88 o
   1  -6   1    10106.40    10341.70    384.51 o
   1  -6   2     4758.91     4799.57    154.00 o
   1  -6   3       73.36       57.14     17.18 o
   1  -6   4      231.32      187.34     16.97 o
   1  -6   5       33.85       34.28     11.16 o
   1  -6   6     1527.59     1385.32    102.31 o
   1  -6   7     2407.41     2166.29    110.65 o
   1  -6   8      295.62      184.49     55.57 o
   1  -6   9      335.77      264.31     37.23 o
   1  -6  10       30.62       26.92     12.39 o
   1  -6  11      464.83      451.13     56.72 o
   1  -6  12     1956.21     2351.70    217.68 o
   1  -6  13      130.27      130.13     46.02 o
   1  -6  14      101.18      163.03     56.37 o
   1  -6  15      972.33      984.84    125.20 o
   1  -6  16       55.90       51.29     29.30 o
   1  -6  17      161.76      148.15     50.26 o
   1  -5   0     2297.19     2320.96     54.30 o
   1  -5   1     2067.19     1983.16     48.92 o
   1  -5   2     2471.67     2493.42     73.51 o
   1  -5   3       57.60       31.12      7.74 o
   1  -5   4     5542.02     5725.93    151.76 o
   1  -5   5     2494.93     2557.61     81.59 o
   1  -5   6     3584.35     3341.45    204.66 o
   1  -5   7      123.21      103.15     13.35 o
   1  -5   8     1102.15      975.95     82.67 o
   1  -5   9      672.39      583.23     48.81 o
   1  -5  10      953.54      774.53     55.90 o
   1  -5  11     1949.21     1736.78    114.75 o
   1  -5  12     3358.49     1036.18     92.23 o
   1  -5  13        6.38        5.49     53.20 o
   1  -5  14       84.91       70.36     36.65 o
   1  -5  15     1259.40     1552.67    235.56 o
   1  -5  16     1467.56     1752.64    174.78 o
   1  -5  17      599.91      675.11    113.71 o
   1  -5  18        3.68       11.25     23.06 o
   1  -4   0     1167.89     1197.86     31.24 o
   1  -4   1     2950.97     2730.52     40.02 o
   1  -4   2     2795.72     2445.02     35.81 o
   1  -4   3     2977.71     2539.32     38.27 o
   1  -4   4      826.10      833.51     26.76 o
   1  -4   5      101.30       94.98     10.28 o
   1  -4   6     2665.47     2776.86     61.12 o
   1  -4   7     2894.43     3024.76    123.81 o
   1  -4   8     6837.39     8723.85   1935.42 o
   1  -4   9       10.41       10.96      9.41 o
   1  -4  10      407.10      392.11     38.21 o
   1  -4  11       23.34       17.66      9.05 o
   1  -4  12      962.62      844.90    112.18 o
   1  -4  13     1405.03     1883.14    234.18 o
   1  -4  14      672.63      599.25     73.06 o
   1  -4  15      182.34      195.90     63.91 o
   1  -4  16        2.54       75.72     77.06 o
   1  -4  17      244.15      201.19     71.32 o
   1  -4  18      688.42      698.09    119.88 o
   1  -4  19       54.72       28.10     47.64 o
   1  -3   0      364.45      292.68     18.61 o
   1  -3   1      807.28      695.70     34.45 o
   1  -3   2      534.54      470.87     20.60 o
   1  -3   3     2329.53     1882.17     53.10 o
   1  -3   4    13888.70    14339.10    502.37 o
   1  -3   5      120.12       77.93     10.99 o
   1  -3   6       30.61       58.16     22.18 o
   1  -3   7      261.14      221.71     20.53 o
   1  -3   8     1060.48      976.86     57.80 o
   1  -3   9     3050.58     3634.86    185.42 o
   1  -3  10      454.95      477.48     52.39 o
   1  -3  11      645.60      691.54     52.20 o
   1  -3  12     1411.09     1287.85    173.01 o
   1  -3  13      975.23      919.78     85.75 o
   1  -3  14      405.07      356.18     34.39 o
   1  -3  15       70.74       73.22     25.70 o
   1  -3  16      290.15      243.18     35.63 o
   1  -3  17     1068.04     1308.60    248.06 o
   1  -3  18       13.57       46.48     67.87 o
   1  -3  19       37.86       38.45     25.16 o
   1  -2   0     7015.57     6487.56    114.59 o
   1  -2   1    13265.10    11986.20    127.88 o
   1  -2   2      115.36       78.19      9.70 o
   1  -2   3     1636.06     1559.22     48.66 o
   1  -2   4      109.76      100.11      8.85 o
   1  -2   5      170.91      111.88     15.64 o
   1  -2   6     3784.01     3984.32    115.28 o
   1  -2   7     1665.53     1756.49     53.03 o
   1  -2   8     2836.10     3162.98     70.55 o
   1  -2   9      858.74      886.95     51.20 o
   1  -2  10        9.67        5.26      8.06 o
   1  -2  11      543.94      546.43     49.43 o
   1  -2  12     1445.70     1549.71     53.54 o
   1  -2  13      957.18     1015.63     54.96 o
   1  -2  14     5316.91     5570.01    281.94 o
   1  -2  15       70.88       56.57     20.22 o
   1  -2  16      506.50      540.63     53.42 o
   1  -2  17     1158.67     1182.22    114.05 o
   1  -2  18      259.24      251.48     44.61 o
   1  -2  19     1478.61     1425.15    252.55 o
   1  -2  20      149.81      110.94     51.70 o
   1  -1   0     7740.96     6793.85     66.37 o
   1  -1   1       20.91       29.76      9.56 o
   1  -1   2      554.14      456.52     22.06 o
   1  -1   3     7476.32     7256.49    131.56 o
   1  -1   4    16480.00    15798.50    309.70 o
   1  -1   5    15512.40    15274.20    413.46 o
   1  -1   6      215.63      233.99     21.39 o
   1  -1   7      426.36      459.85     32.43 o
   1  -1   8      286.75      234.23     18.85 o
   1  -1   9     1176.11     1208.23     36.71 o
   1  -1  10     8307.98     9180.49    236.24 o
   1  -1  11     1104.03     1154.33     57.20 o
   1  -1  12      115.56       94.48     20.52 o
   1  -1  13      540.20      543.88     60.30 o
   1  -1  14     2006.44     1873.57    180.22 o
   1  -1  15     1578.05     1530.62    142.58 o
   1  -1  16      275.33      271.56     36.22 o
   1  -1  17       12.82       11.72     24.96 o
   1  -1  18       15.36       47.11     35.25 o
   1  -1  19      316.46      368.29    130.34 o
   1  -1  20     1587.79     1548.01    289.70 o
   1  -1  21      153.76      145.83     66.61 o
   1   0   0      619.77      540.49     26.65 o
   1   0   1      444.78      367.48     24.57 o
   1   0   2    24511.90    22654.90    489.63 o
   1   0   3     7856.20     7964.26    141.79 o
   1   0   4      232.77      210.20     14.48 o
   1   0   5       24.18       17.14      6.45 o
   1   0   6     8825.40     8997.36     87.66 o
   1   0   7     1009.96     1080.59     27.32 o
   1   0   8     3568.04     4111.91     64.82 o
   1   0   9      186.95      159.61     18.21 o
   1   0  10       61.59       39.90      9.61 o
   1   0  11     2374.76     2626.66     90.30 o
   1   0  12     1914.63     2113.86     98.83 o
   1   0  13      367.43      350.18     36.62 o
   1   0  14     3472.35     3556.94    340.93 o
   1   0  15        8.15       21.83      8.69 o
   1   0  16      184.13      161.36     30.27 o
   1   0  17      451.51      398.75     42.47 o
   1   0  18        2.37       -3.13     31.81 o
   1   0  19     1102.43     1214.32    236.63 o
   1   0  20      515.38      513.95    177.40 o
   1   0  21       85.45       81.80     49.28 o
   1   1   0     1638.27     1705.72     88.96 o
   1   1   1    14529.30    14140.10    210.62 o
   1   1   2     1498.29     1400.68     61.83 o
   1   1   3    18553.70    18455.10    409.71 o
   1   1   4      394.92      436.12     37.10 o
   1   1   5     6053.34     6507.03     84.46 o
   1   1   6     1527.21     1678.73     35.37 o
   1   1   7      262.10      250.14     21.09 o
   1   1   8      124.14      103.79     13.40 o
   1   1   9       18.92       11.48      7.98 o
   1   1  10     1958.01     2222.79     65.82 o
   1   1  11     1918.60     2108.61    114.44 o
   1   1  12        4.93       14.84      9.39 o
   1   1  13      435.32      411.84     41.09 o
   1   1  14     1223.28     1282.49     74.72 o
   1   1  15      616.89      624.21     48.08 o
   1   1  16     5605.26     6745.70    192.94 o
   1   1  17      547.61      571.60     36.80 o
   1   1  18       50.60       47.04     14.33 o
   1   1  19        4.51       30.86     43.02 o
   1   1  20      247.98      277.21    103.66 o
   1   1  21     1986.49     2350.23    315.77 o
   1   2   0     5642.71     5353.15     71.66 o
   1   2   1     4465.29     4372.58    102.79 o
   1   2   2    32611.70    27317.60   2979.73 o
   1   2   3       87.81       65.57     17.88 o
   1   2   4      248.93      222.40     26.43 o
   1   2   5     3505.48     3769.38     71.01 o
   1   2   6     3870.76     4262.05     78.11 o
   1   2   7     9082.04     9999.66    106.34 o
   1   2   8      304.79      298.02     31.54 o
   1   2   9     1325.49     1484.11     69.57 o
   1   2  10      714.93      865.09     62.49 o
   1   2  11     2387.31     2683.33     77.91 o
   1   2  12     8308.42     8439.26    703.36 o
   1   2  13     1855.42     2048.70     99.71 o
   1   2  14      263.25      270.19     34.21 o
   1   2  15        0.44       15.20      7.77 o
   1   2  16      317.74      349.01     37.43 o
   1   2  17     2421.77     2757.89    116.85 o
   1   2  18      717.74      815.75     99.47 o
   1   2  19      721.70      828.25     69.23 o
   1   2  20      294.33      306.12    118.75 o
   1   2  21       67.31       83.05     54.26 o
   1   2  22      372.59      337.29    140.83 o
   1   3   0       36.86        9.93     11.12 o
   1   3   1     5792.55     5822.28     89.84 o
   1   3   2      221.71      171.69     28.32 o
   1   3   3    11528.40    11885.30    401.98 o
   1   3   4     4866.15     4852.14     95.37 o
   1   3   5      633.13      544.14     40.53 o
   1   3   6      969.00     1085.25     28.37 o
   1   3   7     2215.14     2319.24     65.41 o
   1   3   8     5063.96     5847.70    129.52 o
   1   3   9     3705.90     4156.20    143.40 o
   1   3  10      935.22     1027.94     49.07 o
   1   3  11      858.50      969.93     68.62 o
   1   3  12        4.20       19.20      8.55 o
   1   3  13      892.40      923.72     49.97 o
   1   3  14     2539.39     2694.67    105.47 o
   1   3  15       86.81      100.41     19.64 o
   1   3  16      911.08      996.85     54.60 o
   1   3  17      114.88      118.23     21.06 o
   1   3  18      124.57      141.68     44.70 o
   1   3  19      514.06      504.71     73.14 o
   1   3  20       81.96       70.06     31.97 o
   1   3  21     1140.64     1316.59    249.23 o
   1   3  22      163.17      174.75     56.42 o
   1   4   0    12326.00    11928.20    301.85 o
   1   4   1     3827.90     3794.80    103.38 o
   1   4   2     7588.40     7847.46    273.08 o
   1   4   3       43.64       46.71     14.58 o
   1   4   4     1455.73     1572.24     54.31 o
   1   4   5     4488.87     4824.89     95.52 o
   1   4   6     1432.06     1505.74     41.18 o
   1   4   7     1409.85     1463.57     43.02 o
   1   4   8     1602.30     1718.76     72.30 o
   1   4   9     1314.45     1480.97    134.78 o
   1   4  10     1726.26     1788.01    238.99 o
   1   4  11      357.79      356.13     56.25 o
   1   4  12      999.10     1075.50     68.74 o
   1   4  13     3779.40     4082.67    212.67 o
   1   4  14      574.41      663.26     63.39 o
   1   4  15      481.91      494.77     75.76 o
   1   4  16       45.96       40.95     16.49 o
   1   4  17       42.63       88.69     31.53 o
   1   4  18     3493.99     3722.76    277.60 o
   1   4  19     2389.96     2711.02    192.63 o
   1   4  20      101.30      105.32     36.45 o
   1   4  21       36.93       64.15     33.42 o
   1   4  22       86.15      134.73     69.43 o
   1   5   0       10.64       25.81     15.24 o
   1   5   1      220.11      178.57     30.32 o
   1   5   2       24.37       19.11     16.08 o
   1   5   3      444.49      436.11     83.94 o
   1   5   4    16728.70    17857.60   1490.86 o
   1   5   5     2314.62     2330.33     94.98 o
   1   5   6       49.69       32.19     17.78 o
   1   5   7      673.92      752.15     46.09 o
   1   5   8      868.59      865.86    129.04 o
   1   5   9     7672.47     8958.26    288.43 o
   1   5  10     4290.01     3998.91    207.79 o
   1   5  11     1272.84     1324.75    118.84 o
   1   5  12     2213.70     2604.35    178.97 o
   1   5  13       15.80       30.45     16.82 o
   1   5  14     7423.93     8291.60    626.00 o
   1   5  15     1960.21     1933.90    262.33 o
   1   5  16     2615.82     2335.32    370.52 o
   1   5  17        0.52       47.45     37.75 o
   1   5  18       24.71       44.62     40.22 o
   1   5  19     2954.87     3444.89    233.61 o
   1   5  20      547.46      643.41     90.65 o
   1   5  21       75.13       76.69     46.66 o
   1   5  22      705.38      881.54    173.54 o
   1   6   0     6005.19     6239.38    145.12 o
   1   6   1     6316.97     6747.76    191.68 o
   1   6   2     1259.15     1122.53     65.22 o
   1   6   3       28.81      165.17     64.04 o
   1   6   4      279.97      229.34     48.54 o
   1   6   5     2263.86     2174.12    131.60 o
   1   6   6     4051.29     4003.08    115.93 o
   1   6   7     3351.96     3307.12     82.08 o
   1   6   8        2.69       10.42     13.86 o
   1   6   9      721.41      665.91    192.90 o
   1   6  10      642.49      596.76     64.56 o
   1   6  11     2642.95     2493.83    111.37 o
   1   6  12     1055.62      960.50    118.99 o
   1   6  13       17.34       21.10     16.07 o
   1   6  14      107.19       95.18     36.36 o
   1   6  15        2.81       28.46     26.24 o
   1   6  16       30.73       38.13     17.02 o
   1   6  17      592.27      633.20    203.79 o
   1   6  18       11.69       14.26     29.31 o
   1   6  19      355.47      372.78     88.84 o
   1   6  20      343.34      403.57     89.33 o
   1   6  21      147.86      185.57     69.40 o
   1   7   0       71.27       75.29     24.12 o
   1   7   1      479.69      488.24     56.11 o
   1   7   2     6262.27     6506.49    594.42 o
   1   7   3     1342.40      858.58    224.12 o
   1   7   4      221.92      263.51     62.12 o
   1   7   5      185.47      179.76     52.38 o
   1   7   6      112.61      129.34     38.39 o
   1   7   7     2059.91     2298.42    267.62 o
   1   7   8       13.11       19.32     18.85 o
   1   7   9       30.59       35.33     17.27 o
   1   7  10     2898.59     2772.00    396.87 o
   1   7  11     1637.66     1852.21    186.72 o
   1   7  12      868.47      783.97     78.99 o
   1   7  13       28.33       37.24     17.92 o
   1   7  14       22.32       43.51     20.39 o
   1   7  15     1504.76     1402.67    165.74 o
   1   7  16      308.78      339.41     89.33 o
   1   7  17       87.14      117.33     58.99 o
   1   7  18      107.96      127.99     54.12 o
   1   7  19     1238.75     1047.94    199.80 o
   1   7  20     1972.83     1921.82    293.76 o
   1   7  21     1232.99     1195.48    242.84 o
   1   8   0      174.03      134.70     36.45 o
   1   8   1     5760.19     6098.14    266.44 o
   1   8   2     1151.48     1097.21    134.56 o
   1   8   3      178.71      171.04     66.51 o
   1   8   4      389.58      412.05     78.92 o
   1   8   5       11.16       28.48     25.62 o
   1   8   6     2908.39     2785.72    134.60 o
   1   8   7     3547.91     3558.75    207.04 o
   1   8   8      894.68      874.96    101.97 o
   1   8   9      113.85      119.34     45.78 o
   1   8  10        4.44       40.48     32.65 o
   1   8  11     4836.12     4621.23    976.35 o
   1   8  12     1421.58     1651.12    263.47 o
   1   8  13     1561.72     1695.54    168.95 o
   1   8  14       99.05       77.60     37.01 o
   1   8  15      112.83      107.33     37.80 o
   1   8  16     2266.08     2180.89    224.83 o
   1   8  17     2581.92     2394.16    255.57 o
   1   8  18     1644.28     1733.72    413.64 o
   1   8  19      659.68      605.62    126.95 o
   1   8  20       17.99        6.65     44.34 o
   1   9   0      958.60     1027.19     97.22 o
   1   9   1       77.99       55.01     28.86 o
   1   9   2     2586.44     2726.74    168.90 o
   1   9   3     2472.56     2250.53    256.34 o
   1   9   4     2482.83     2394.72    223.60 o
   1   9   5       15.66        9.05     22.23 o
   1   9   6      654.50      654.50    117.23 o
   1   9   7     2131.24     2301.97    131.30 o
   1   9   8     2850.10     2330.57    418.86 o
   1   9   9     2044.58     2131.29    175.67 o
   1   9  10      465.17      447.21     91.50 o
   1   9  11       95.99       73.52     33.20 o
   1   9  12      178.81      146.00     45.04 o
   1   9  13     1058.05     1164.72    157.93 o
   1   9  14     1656.89     1685.15    495.84 o
   1   9  15      105.69      128.63     47.04 o
   1   9  16        7.58       59.73     59.74 o
   1   9  17      353.83      303.73     74.82 o
   1   9  18      571.07      457.52    107.91 o
   1   9  19       69.17      106.53     71.39 o
   1   9  20        0.77       42.68     32.45 o
   1  10   0     2834.60     3314.22    216.52 o
   1  10   1      428.30      422.95     51.88 o
   1  10   2      134.06      119.41     31.06 o
   1  10   3      262.49      189.10     51.95 o
   1  10   4      468.52      503.82     85.02 o
   1  10   5      672.98      523.64     85.09 o
   1  10   6     1164.44      967.57    110.57 o
   1  10   7      322.60      365.58     85.50 o
   1  10   8     1416.01     1405.19    125.74 o
   1  10   9      108.50      153.40     45.45 o
   1  10  10      194.04      183.93     45.22 o
   1  10  11      127.19      128.24     47.32 o
   1  10  12      651.03      621.76     97.84 o
   1  10  13      622.38      529.88     88.18 o
   1  10  14       76.71       53.85     26.82 o
   1  10  15      172.67      169.80     72.50 o
   1  10  16      126.90      134.69     68.13 o
   1  10  17     2464.46     2715.73    729.04 o
   1  10  18     1340.22     1403.21    203.30 o
   1  10  19      266.37      198.74     86.46 o
   1  11   0       40.66       63.83     31.85 o
   1  11   1        6.24       21.60     22.68 o
   1  11   2       15.43       30.02     26.20 o
   1  11   3     1161.24     1111.84     81.07 o
   1  11   4      189.69      214.54     44.62 o
   1  11   5      146.38      134.70     53.26 o
   1  11   6      157.32      163.17     41.83 o
   1  11   7      168.50      153.21     53.96 o
   1  11   8     1644.83     1658.89    133.47 o
   1  11   9     2564.05     2543.39    204.61 o
   1  11  10      886.44      811.05    127.71 o
   1  11  11       71.31       72.08     39.36 o
   1  11  12       37.75       45.11     29.29 o
   1  11  13     1325.86     1243.21    144.74 o
   1  11  14      653.96      605.27     95.77 o
   1  11  15      936.03      824.96    136.17 o
   1  11  16       30.48       44.53     47.29 o
   1  11  17       20.07      111.11     66.64 o
   1  12   0      642.58      644.32     82.59 o
   1  12   1     1145.90     1309.06    132.00 o
   1  12   2       38.86       40.73     27.45 o
   1  12   3       13.22       25.28     22.34 o
   1  12   4      526.58      496.66     62.77 o
   1  12   5     1924.66     2089.68    181.94 o
   1  12   6     1649.14     1660.60    150.71 o
   1  12   7       26.82       67.41     36.72 o
   1  12   8        9.43       21.29     25.12 o
   1  12   9       54.92       38.93     29.48 o
   1  12  10     1426.03     1377.48    172.65 o
   1  12  11      993.64      982.62    136.23 o
   1  12  12       47.16       61.83     34.55 o
   1  12  13       10.37       26.63     25.29 o
   1  12  14      174.83      132.30     62.22 o
   1  12  15      562.53      475.10    143.89 o
   1  12  16     2097.76     1740.81    326.44 o
   1  13   0        1.93       17.70     29.29 o
   1  13   1      503.22      591.65    102.92 o
   1  13   2      775.15      827.96    106.01 o
   1  13   3       64.67       71.58     29.68 o
   1  13   4       25.02       31.52     26.07 o
   1  13   5      194.72      155.91     35.57 o
   1  13   6      488.25      458.73     65.34 o
   1  13   7      109.54       89.84     49.15 o
   1  13   8     1024.96      927.10     89.67 o
   1  13   9      760.03      693.85    123.76 o
   1  13  10      522.50      502.46     89.66 o
   1  13  11      106.29       93.29     39.07 o
   1  13  12      113.28      117.20     45.32 o
   1  13  13       93.62       79.97     32.58 o
   1  14   2       34.73       29.26     27.85 o
   1  14   3      228.93      283.83     65.31 o
   1  14   4      246.55      243.03     62.41 o
   1  14   5      727.32      729.83    143.44 o
   1  14   6      402.21      381.20     62.67 o
   1  14   7      628.46      513.22     94.17 o
   1  14   8        8.13       37.10     34.77 o
   1  14   9      280.36      232.31     59.81 o
   2 -13   0      239.60      287.87     77.09 o
   2 -12   0       87.60      101.31     48.55 o
   2 -12   1      304.29      333.96     80.29 o
   2 -12   2      203.42      245.55     87.25 o
   2 -12   3      967.03     1302.88    342.47 o
   2 -12   4       14.45       34.77     37.38 o
   2 -11   0      349.63      312.72    121.05 o
   2 -11   1      433.13      491.91     98.11 o
   2 -11   2      838.34     1037.76    142.44 o
   2 -11   3      356.25      440.22     86.75 o
   2 -11   4       22.23       47.76     29.97 o
   2 -11   5       16.72       31.09     53.92 o
   2 -11   6        9.46       28.45     49.92 o
   2 -11   7      584.87      678.69    301.87 o
   2 -10   0       72.72       48.71     21.69 o
   2 -10   1      158.75       90.25     49.22 o
   2 -10   2      209.94      245.58    104.89 o
   2 -10   3     2280.53     2736.96    254.80 o
   2 -10   4      797.38      849.60    104.55 o
   2 -10   5      219.79      309.47     93.43 o
   2 -10   6       93.92      179.78    107.37 o
   2 -10   7      108.89      118.81     69.42 o
   2 -10   8      659.50      805.37    254.28 o
   2 -10   9      586.29      684.95    357.07 o
   2  -9   0     2675.07     2730.78    134.38 o
   2  -9   1     2164.24     2339.92    150.47 o
   2  -9   2       55.21       53.14     16.29 o
   2  -9   3       13.18       18.50     15.48 o
   2  -9   4       57.88       40.38     25.16 o
   2  -9   5      798.66      899.03    171.69 o
   2  -9   6      159.47      128.72     50.19 o
   2  -9   7       91.35      140.77     83.50 o
   2  -9   8        1.75       17.89     41.33 o
   2  -9   9       54.64      126.00     64.81 o
   2  -9  10     1076.31     1032.01    112.75 o
   2  -9  11       35.00       47.71     41.39 o
   2  -8   0      689.47      638.63     49.50 o
   2  -8   1      139.00       75.76     31.59 o
   2  -8   2      610.08      654.86     61.99 o
   2  -8   3      176.64      158.06     23.61 o
   2  -8   4     1582.31     1759.15    156.37 o
   2  -8   5        6.57       12.25     12.50 o
   2  -8   6       26.07       37.17     13.84 o
   2  -8   7       36.85       28.30     17.02 o
   2  -8   8       89.92      110.93     77.06 o
   2  -8   9     1289.99     1386.32    136.97 o
   2  -8  10      323.10      345.62     66.51 o
   2  -8  11      176.30      162.87     42.29 o
   2  -8  12       14.53       52.75     36.35 o
   2  -8  13        0.66       21.69     27.39 o
   2  -7   0     4064.94     3956.41    176.96 o
   2  -7   1     2926.34     2739.73    165.16 o
   2  -7   2      914.10      723.78     74.78 o
   2  -7   3      154.72      104.81     25.93 o
   2  -7   4      325.93      295.74     31.37 o
   2  -7   5     1845.60     1848.45    102.54 o
   2  -7   6     2961.80     3186.17    198.59 o
   2  -7   7     1095.68     1043.03     71.04 o
   2  -7   8      162.40      138.99     27.29 o
   2  -7   9       32.59       24.49     18.93 o
   2  -7  10      227.93      193.73     35.03 o
   2  -7  11     1144.07     1236.53    161.98 o
   2  -7  12     1040.09     1259.49    122.29 o
   2  -7  13        4.09       18.20     33.12 o
   2  -7  14       14.81       25.82     32.20 o
   2  -6   0      977.15      809.53     60.11 o
   2  -6   1       11.59       20.83     13.75 o
   2  -6   2     3266.78     2901.39    210.12 o
   2  -6   3     2669.04     2534.23    166.67 o
   2  -6   4       25.43       19.70      7.18 o
   2  -6   5       51.92       44.81     10.19 o
   2  -6   6       20.47       27.65      8.35 o
   2  -6   7     3929.66     3656.70    186.75 o
   2  -6   8      713.80      651.47     73.50 o
   2  -6   9     1253.82     1151.76     70.65 o
   2  -6  10      188.78      212.78     47.97 o
   2  -6  11      851.37      943.06     95.17 o
   2  -6  12      869.07      968.56     99.40 o
   2  -6  13       83.43      132.79     33.69 o
   2  -6  14       49.13       38.40     23.98 o
   2  -6  15      225.16      208.38     45.92 o
   2  -6  16      259.88      314.98     82.99 o
   2  -5   0     1586.44     1519.95     56.05 o
   2  -5   1      880.14      835.09     44.33 o
   2  -5   2       93.02       78.84     22.47 o
   2  -5   3        2.14        6.39      7.11 o
   2  -5   4     1226.27     1165.30     49.40 o
   2  -5   5      846.70      730.63     40.32 o
   2  -5   6      953.99      844.49     32.79 o
   2  -5   7      535.14      478.67     38.09 o
   2  -5   8      746.88      683.47     66.80 o
   2  -5   9      528.80      530.25     35.99 o
   2  -5  10      162.26      164.79     24.95 o
   2  -5  11      808.70      897.45     63.11 o
   2  -5  12      251.34      261.00     32.48 o
   2  -5  13      362.88      367.90     65.82 o
   2  -5  14        0.14       20.88     18.27 o
   2  -5  15        0.00        8.30     18.20 o
   2  -5  16      227.97      143.18     43.24 o
   2  -5  17      168.16       91.00     55.73 o
   2  -4   0      162.19      165.30     21.52 o
   2  -4   1      124.02       98.30     17.74 o
   2  -4   2     1510.34     1306.68     56.28 o
   2  -4   3     3806.80     3602.53    143.87 o
   2  -4   4     3731.30     3669.64     74.43 o
   2  -4   5      370.87      345.50     19.37 o
   2  -4   6      176.07      155.93     13.61 o
   2  -4   7     1035.75      965.46     79.02 o
   2  -4   8     2017.86     2249.78    108.83 o
   2  -4   9     2924.01     3116.94    123.16 o
   2  -4  10      116.94       98.67     18.59 o
   2  -4  11      273.16      354.05     38.17 o
   2  -4  12      645.44      608.08     51.01 o
   2  -4  13     1388.11     1403.15     92.76 o
   2  -4  14     1562.16     1627.76    118.30 o
   2  -4  15      116.84      103.16     40.97 o
   2  -4  16       53.77       50.56     26.62 o
   2  -4  17        8.82       21.90     22.80 o
   2  -4  18      893.98      721.54    158.63 o
   2  -3   0     5691.27     5255.23    169.75 o
   2  -3   1      575.45      532.17     33.52 o
   2  -3   2       49.62       43.85     14.98 o
   2  -3   3       22.56       18.31     12.20 o
   2  -3   4     9614.79     8972.36    432.34 o
   2  -3   5     2646.31     2300.30     64.84 o
   2  -3   6     2687.09     2670.50     65.90 o
   2  -3   7       97.47       80.58     13.65 o
   2  -3   8      129.25      100.88     16.74 o
   2  -3   9      956.30      907.47     42.97 o
   2  -3  10      831.99      779.62     63.49 o
   2  -3  11      970.68      964.80     65.67 o
   2  -3  12      530.61      545.88     56.72 o
   2  -3  13        9.68       18.87     16.18 o
   2  -3  14        0.59       11.02     13.72 o
   2  -3  15      280.32      283.03     43.26 o
   2  -3  16      116.95      111.33     44.73 o
   2  -3  17      204.23      185.58     69.49 o
   2  -3  18      814.72      737.48    220.61 o
   2  -2   0      897.47      790.59     49.84 o
   2  -2   1     2623.03     2316.90     55.76 o
   2  -2   2     4320.63     4164.00     75.95 o
   2  -2   3      614.29      543.21     23.75 o
   2  -2   4     1374.06     1352.86     30.71 o
   2  -2   5       35.29       38.73      8.67 o
   2  -2   6       66.33       66.23     10.77 o
   2  -2   7      674.09      645.17     44.91 o
   2  -2   8     1228.07     1206.53     44.68 o
   2  -2   9      462.54      421.50     33.78 o
   2  -2  10     1430.68     1433.05     68.91 o
   2  -2  11      215.73      212.85     35.18 o
   2  -2  12       64.50       50.94     13.90 o
   2  -2  13      682.34      801.04     78.63 o
   2  -2  14      853.08      932.40     79.35 o
   2  -2  15     1236.49     1334.34    124.01 o
   2  -2  16       28.46       22.66     17.53 o
   2  -2  17       28.00       27.98     22.44 o
   2  -2  18       82.73       74.30     45.66 o
   2  -2  19      395.38      310.17    127.49 o
   2  -1   0     2647.48     2654.31     91.21 o
   2  -1   1     7828.51     7111.02    142.85 o
   2  -1   2      279.57      211.76     19.69 o
   2  -1   3      579.85      567.58     36.92 o
   2  -1   4       12.06       20.54     11.46 o
   2  -1   5     1277.82     1188.10     31.23 o
   2  -1   6    14241.80    14039.70    513.17 o
   2  -1   7     1390.07     1277.35     41.34 o
   2  -1   8       21.44       50.65     17.33 o
   2  -1   9       51.47       40.69     12.66 o
   2  -1  10     1622.87     1524.08    101.93 o
   2  -1  11     4748.17     4945.77    288.68 o
   2  -1  12      103.79      100.19     20.91 o
   2  -1  13      207.08      193.65     27.23 o
   2  -1  14      526.50      515.47    139.79 o
   2  -1  15     2928.75     3368.10    221.14 o
   2  -1  16     2551.84     2833.78    208.75 o
   2  -1  17      469.77      403.45     46.54 o
   2  -1  18        5.85       20.81     23.42 o
   2  -1  19      553.13      446.72     60.30 o
   2  -1  20      321.67      234.90     91.83 o
   2   0   0        4.22       18.51     15.43 o
   2   0   1     5477.66     5206.50    111.84 o
   2   0   2     4436.66     3978.77    109.44 o
   2   0   3     1021.95      899.57     37.89 o
   2   0   4      107.51       90.88     12.13 o
   2   0   5     2635.22     2731.54     46.66 o
   2   0   6     6308.68     6294.03    119.76 o
   2   0   7     1547.71     1370.97     42.87 o
   2   0   8     1913.07     1734.85     66.35 o
   2   0   9      974.73     1049.11     45.66 o
   2   0  10      478.74      468.27     28.39 o
   2   0  11      695.73      608.46     40.57 o
   2   0  12     1089.86     1085.33     78.01 o
   2   0  13     1396.20     1376.74     97.38 o
   2   0  14       22.77       21.69     23.73 o
   2   0  15       30.06       33.85     23.18 o
   2   0  16      540.00      602.05     83.83 o
   2   0  17       15.37       19.94     24.68 o
   2   0  18      533.22      539.80     57.49 o
   2   0  19      266.33      203.18     39.40 o
   2   0  20      274.02      242.81     51.18 o
   2   1   0       73.77       66.23     21.07 o
   2   1   1      802.76      763.35     45.26 o
   2   1   2        2.10       10.21     11.44 o
   2   1   3     1911.85     1812.67     59.36 o
   2   1   4     4343.70     3954.07    133.90 o
   2   1   5       15.50       19.53     10.83 o
   2   1   6      731.16      613.40     73.35 o
   2   1   7     1951.92     2004.85     45.58 o
   2   1   8      119.22       98.48     13.95 o
   2   1   9     1724.60     1514.20    111.61 o
   2   1  10      619.39      549.33     58.62 o
   2   1  11      531.17      489.03     46.55 o
   2   1  12     2340.14     2060.69    111.37 o
   2   1  13      210.30      190.83     28.74 o
   2   1  14      588.27      557.18     66.46 o
   2   1  15      171.18      148.13     29.94 o
   2   1  16      766.48      831.21     66.27 o
   2   1  17     1503.36     1139.29    399.37 o
   2   1  18      452.00      406.46     60.44 o
   2   1  19        6.00       20.64     22.19 o
   2   1  20       68.68       53.47     28.07 o
   2   2   0       42.38       19.68     15.63 o
   2   2   1       70.61       54.22     15.65 o
   2   2   2     6337.80     6434.62    158.42 o
   2   2   3     3763.68     3240.23    207.86 o
   2   2   4       10.20       17.91     10.90 o
   2   2   5       27.64       35.19     10.88 o
   2   2   6       49.42       32.38     11.67 o
   2   2   7     1064.50     1083.43     49.66 o
   2   2   8    11006.60    12346.70   1261.37 o
   2   2   9      648.36      558.92     53.77 o
   2   2  10       12.08       23.50     12.99 o
   2   2  11      133.04       96.04     21.19 o
   2   2  12     1428.10     1322.82    166.36 o
   2   2  13     3056.93     2829.53    338.40 o
   2   2  14     1001.58      906.52    106.14 o
   2   2  15      931.97      910.34     78.58 o
   2   2  16      867.38      865.79     56.35 o
   2   2  17     1298.70     1471.60    123.81 o
   2   2  18     1334.07     1480.36    215.17 o
   2   2  19      353.65      342.02     62.64 o
   2   2  20       44.85       28.18     26.05 o
   2   2  21      163.62      117.83     40.31 o
   2   3   0     4109.04     4461.29    466.38 o
   2   3   1        6.27       24.55     21.32 o
   2   3   2     5320.25     5087.58    276.64 o
   2   3   3    12522.30    12376.00    701.26 o
   2   3   4     3480.84     3125.96    230.32 o
   2   3   5     7531.75     7589.65    195.05 o
   2   3   6      240.72      207.44     25.02 o
   2   3   7       79.04       95.01     15.32 o
   2   3   8      228.68      186.35     29.56 o
   2   3   9     4545.87     4243.60    363.46 o
   2   3  11        6.24       19.95     10.41 o
   2   3  12      606.85      611.14     89.58 o
   2   3  13      469.65      505.45     85.77 o
   2   3  14      267.71      260.48     59.15 o
   2   3  15     1694.90     1586.84    170.52 o
   2   3  16        1.69        3.61     14.54 o
   2   3  17       42.17       40.26     24.60 o
   2   3  18      625.68      575.22    108.95 o
   2   3  19       16.29       45.66     31.32 o
   2   3  20      589.38      526.77    127.99 o
   2   3  21       13.90        4.32     31.83 o
   2   4   0      852.35      850.26     72.27 o
   2   4   1     7748.98     7702.30    195.31 o
   2   4   2      206.75      212.95     33.02 o
   2   4   3      511.13      483.82     38.28 o
   2   4   4     1537.86     1611.29     70.52 o
   2   4   5      148.20      165.81     37.68 o
   2   4   6     2808.31     2786.98    154.02 o
   2   4   7        4.26       11.12     17.87 o
   2   4   8      365.23      356.41     33.05 o
   2   4   9     4018.37     4195.01    152.91 o
   2   4  10       78.91       89.36     33.79 o
   2   4  11      310.03      289.03     69.20 o
   2   4  12      270.94      238.89     59.96 o
   2   4  13      177.72      176.71     47.94 o
   2   4  14     2952.57     2826.78    210.12 o
   2   4  15      774.45      745.07     95.02 o
   2   4  16      106.07      118.96     44.24 o
   2   4  17       43.92       44.10     22.63 o
   2   4  18      434.53      395.01     67.88 o
   2   4  19     1989.67     1896.38    331.46 o
   2   4  20      325.83      285.74     76.35 o
   2   4  21      410.90      354.79    110.17 o
   2   5   1      462.36      465.11     60.56 o
   2   5   2     2915.32     3179.86    191.63 o
   2   5   3      534.13      497.76     58.75 o
   2   5   4       12.96       18.34     14.05 o
   2   5   5     4824.58     4449.47    147.96 o
   2   5   6     1894.08     2110.55    157.42 o
   2   5   7      131.52      113.18     30.41 o
   2   5   8      139.21      128.91     22.83 o
   2   5   9      185.31      163.87     27.55 o
   2   5  10     4187.06     4208.63    201.01 o
   2   5  11     2018.27     2138.99    103.21 o
   2   5  12     2651.18     2805.64    130.69 o
   2   5  13      103.20      109.47     39.98 o
   2   5  14      363.70      347.09     69.74 o
   2   5  15      323.57      348.55    120.28 o
   2   5  16      998.15      888.09    118.32 o
   2   5  17      492.30      469.37    113.24 o
   2   5  18      356.69      335.05     93.82 o
   2   5  19      173.38      121.77     53.85 o
   2   5  20      274.77      197.40     58.81 o
   2   5  21      885.49      769.22    149.97 o
   2   6   0     2302.28     2281.70    116.44 o
   2   6   1     1317.75     1250.72    152.31 o
   2   6   2     3705.67     3361.87    162.49 o
   2   6   3     2239.22     2337.34    170.91 o
   2   6   4      467.45      399.46     56.38 o
   2   6   5     1600.50     1693.20    129.80 o
   2   6   6     3012.64     3005.91    126.55 o
   2   6   7     3034.96     3244.60    300.53 o
   2   6   8      580.05      528.96     64.94 o
   2   6   9       99.78       89.98     21.27 o
   2   6  10       48.24       51.27     18.32 o
   2   6  11      395.32      350.91     52.74 o
   2   6  12     2981.21     3009.55    153.19 o
   2   6  13       61.85       73.60     39.54 o
   2   6  14      312.43      291.17    122.22 o
   2   6  15       86.80       84.93     45.02 o
   2   6  16       80.41       61.05     33.15 o
   2   6  17     2602.95     2990.86    477.67 o
   2   6  18        3.28       16.95     34.65 o
   2   6  19      143.46      110.78     49.85 o
   2   6  20      156.45      187.02     96.03 o
   2   7   0      225.88      217.43     45.07 o
   2   7   1      238.77      220.10     44.14 o
   2   7   2      404.19      404.10     62.49 o
   2   7   3     1407.13     1309.01    241.95 o
   2   7   4      646.98      585.42    105.24 o
   2   7   5       33.72       47.09     31.31 o
   2   7   6     2337.94     2138.68    128.30 o
   2   7   7      140.54      127.54     46.47 o
   2   7   8     1246.04     1088.28    117.66 o
   2   7   9      396.80      347.99     55.27 o
   2   7  10      189.90      142.76     26.24 o
   2   7  11     2046.00     2038.55    146.61 o
   2   7  12      122.03       95.47     38.26 o
   2   7  13        6.99       20.45     30.32 o
   2   7  14      156.67      151.12     48.03 o
   2   7  15       39.06       44.66     60.78 o
   2   7  16     3187.30     2986.66    401.76 o
   2   7  17      743.85      599.67    195.44 o
   2   7  18        1.31       21.57     27.18 o
   2   7  19       15.68       27.24     30.13 o
   2   7  20        4.90       55.26     49.70 o
   2   8   0      904.44      855.50     83.69 o
   2   8   1        1.74       14.98     26.92 o
   2   8   2     1709.76     1774.67    137.39 o
   2   8   3     1076.44      846.52    228.33 o
   2   8   4       21.01       44.92     37.87 o
   2   8   5       72.84       67.69     35.79 o
   2   8   6       20.22       43.67     35.91 o
   2   8   7     2465.34     2193.88    253.44 o
   2   8   8     1433.82     1454.15    118.70 o
   2   8   9     1224.87     1132.81    119.98 o
   2   8  10       46.01       37.85     28.27 o
   2   8  11      324.78      317.04     75.49 o
   2   8  12     1689.53     1185.80    179.78 o
   2   8  13     1264.99     1091.79    201.47 o
   2   8  14      689.57      606.63    166.78 o
   2   8  15       32.42       40.39     35.70 o
   2   8  16       25.88       42.97     25.75 o
   2   8  17      837.67      746.78    236.22 o
   2   8  18     1068.26      957.12    128.24 o
   2   8  19      482.51      373.53    107.89 o
   2   9   0     1326.92     1311.59    129.74 o
   2   9   1      105.92      119.60     48.18 o
   2   9   2      679.11      708.14     77.94 o
   2   9   3      199.38      192.80     43.31 o
   2   9   4     2985.72     3141.83    219.81 o
   2   9   5     1402.04      878.85    317.44 o
   2   9   6      317.00      317.24     45.35 o
   2   9   7       24.97       -2.13     31.29 o
   2   9   8      383.38      437.03     70.56 o
   2   9   9     3869.76     4343.56    235.18 o
   2   9  10     1110.10     1189.82    127.50 o
   2   9  11       26.74       14.50     48.04 o
   2   9  12      169.00      191.22     58.74 o
   2   9  13      191.38      205.31     77.54 o
   2   9  14     2641.78     2872.96    323.48 o
   2   9  15      194.49      201.06     74.57 o
   2   9  16        0.15       35.05     42.47 o
   2   9  17      544.34      422.72    153.64 o
   2   9  18        1.36       42.62     25.85 o
   2  10   0     3409.70     3505.82    294.07 o
   2  10   1       63.90       30.89     24.20 o
   2  10   2       20.08       49.87     31.48 o
   2  10   3      160.29      218.40     58.96 o
   2  10   4       28.85       42.34     36.16 o
   2  10   5      937.77      960.65    122.01 o
   2  10   6      238.20      228.88     52.19 o
   2  10   7       14.95       11.89     25.60 o
   2  10   8      127.26      106.08     38.01 o
   2  10   9       67.42       75.87     43.99 o
   2  10  10      236.21      160.41     46.52 o
   2  10  11       29.66       39.73     40.96 o
   2  10  12       40.36       11.60     24.46 o
   2  10  13     1749.66     1641.47    157.30 o
   2  10  14      310.27      335.21    104.42 o
   2  10  15        0.46       -6.02     40.91 o
   2  10  16      110.62      128.38     58.83 o
   2  10  17       49.43       27.86     32.11 o
   2  11   0      106.70      123.52     34.72 o
   2  11   1       17.59       46.07     31.21 o
   2  11   2      226.34      186.71     73.21 o
   2  11   3       43.93       89.54     47.15 o
   2  11   4     1368.33     1330.55    113.99 o
   2  11   5     1023.01     1013.58    100.13 o
   2  11   6      342.56      342.84     65.26 o
   2  11   7      575.64      489.82     62.24 o
   2  11   8       12.74       17.51     23.78 o
   2  11   9     1317.08     1237.34    120.84 o
   2  11  10     1277.60     1324.72    143.88 o
   2  11  11     1542.35     1447.07    169.50 o
   2  11  12       29.53       41.93     41.23 o
   2  11  13      172.90      159.83     69.14 o
   2  11  14      573.80      463.86     88.78 o
   2  11  15      965.17      827.25    304.89 o
   2  11  16      882.25      657.56    239.89 o
   2  12   0      565.86      656.97    111.50 o
   2  12   1     1070.26     1081.65    112.59 o
   2  12   2      898.38      906.11     80.38 o
   2  12   3        0.46       17.88     22.64 o
   2  12   4       14.57       26.77     24.04 o
   2  12   5      152.77      124.47     34.00 o
   2  12   6     1408.12     1477.79    112.18 o
   2  12   7      698.53      750.84     88.36 o
   2  12   8       16.51       27.84     36.19 o
   2  12   9       70.96       73.46     38.40 o
   2  12  10       39.91       55.06     38.48 o
   2  12  11     1159.31     1141.34    103.21 o
   2  12  12      778.91      678.39     98.65 o
   2  12  13      117.23       54.91     47.88 o
   2  12  14      223.12      176.43     66.63 o
   2  13   1        8.47       17.26     23.84 o
   2  13   2     1112.73     1232.61    223.47 o
   2  13   3      218.25      166.72     46.79 o
   2  13   4      115.48      106.99     42.82 o
   2  13   5      249.59      219.64     51.87 o
   2  13   6      100.97       59.13     31.55 o
   2  13   7      305.01      278.58     59.79 o
   2  13   8      531.87      491.80     86.58 o
   2  13   9       42.57       23.65     28.05 o
   2  13  10      111.04       82.11     36.63 o
   3 -11   0      251.04      244.31     56.71 o
   3 -11   1       85.23      124.64     58.11 o
   3 -11   2       10.00       38.16     39.63 o
   3 -11   3      172.65      340.23    157.08 o
   3 -10   0      710.56      775.91     78.78 o
   3 -10   1      210.66      226.84     50.79 o
   3 -10   2      188.71      173.00     42.57 o
   3 -10   3      211.53      200.30    121.93 o
   3 -10   4      343.76      522.94    205.21 o
   3 -10   5     1231.91     1771.81    567.61 o
   3 -10   6      150.75      197.21     96.17 o
   3  -9   0      395.44      456.80     59.73 o
   3  -9   1     1290.44     1489.09    108.37 o
   3  -9   2       44.81       42.12     25.43 o
   3  -9   3       33.16       46.85     24.59 o
   3  -9   4      301.70      258.70     85.14 o
   3  -9   5      275.51      255.51    162.06 o
   3  -9   7       47.64       71.47     64.91 o
   3  -8   0      575.48      653.73     62.77 o
   3  -8   1        0.64        1.58     20.39 o
   3  -8   2     1780.95     1803.77    122.14 o
   3  -8   3       63.22      111.83     33.36 o
   3  -8   4        5.48       31.57     18.28 o
   3  -8   5     1224.10     1302.83    155.13 o
   3  -8   6      421.98      469.31    164.68 o
   3  -8   7       46.70       22.98     30.53 o
   3  -8   9        0.57       62.56     57.98 o
   3  -8  10      541.52      468.60    226.69 o
   3  -7   0      405.63      397.15     60.85 o
   3  -7   1       87.52      106.56     27.60 o
   3  -7   2     2867.94     3388.69    166.35 o
   3  -7   3      699.46      720.15     45.08 o
   3  -7   4       34.43       34.83     18.40 o
   3  -7   5       11.33       16.74     20.50 o
   3  -7   6       63.61       51.14     33.72 o
   3  -7   7     1668.54     1966.27    175.77 o
   3  -7   9       70.43       83.30     59.52 o
   3  -7  10      210.16      208.48    145.67 o
   3  -7  11       29.82       63.94     57.27 o
   3  -7  12     1058.46     1036.75    345.11 o
   3  -6   0       10.43       29.04     16.40 o
   3  -6   1       29.76       29.89     13.05 o
   3  -6   2     1513.32     1642.41    101.29 o
   3  -6   3     1988.98     2066.48    149.17 o
   3  -6   4      804.64      697.73    125.12 o
   3  -6   5      909.91      760.78    110.37 o
   3  -6   6      104.28       85.84     25.05 o
   3  -6   7       55.30       42.80     29.76 o
   3  -6   8      579.89      598.23     92.39 o
   3  -6   9      372.61      371.25     50.45 o
   3  -6  10       21.59       63.61     56.54 o
   3  -6  11      148.83      122.39     61.85 o
   3  -6  12       66.64      108.86     56.66 o
   3  -6  13        7.29       22.86     41.84 o
   3  -5   0      169.80      172.71     26.86 o
   3  -5   1     1548.14     1684.95     93.77 o
   3  -5   2      908.08      946.65     76.89 o
   3  -5   3       83.57       85.59     26.11 o
   3  -5   4       31.59       44.58     22.88 o
   3  -5   5      130.18      143.34     27.57 o
   3  -5   6        7.08        6.80      5.02 o
   3  -5   7      510.08      443.24     66.16 o
   3  -5   8      192.09      135.56     28.45 o
   3  -5   9      181.24      186.36     40.37 o
   3  -5  10      399.53      336.80     49.73 o
   3  -5  11       50.61       78.64     27.80 o
   3  -5  12      728.24      722.56    216.76 o
   3  -5  13      263.00      277.57    125.53 o
   3  -4   0      308.56      306.07     52.57 o
   3  -4   1      756.91      808.09     85.48 o
   3  -4   2       64.30       56.23     23.86 o
   3  -4   3      169.26      137.48     33.54 o
   3  -4   4     3180.87     3306.93    167.22 o
   3  -4   5     1873.68     1736.47    120.12 o
   3  -4   6        1.41        0.02      6.82 o
   3  -4   7      124.46      100.94     18.93 o
   3  -4   8       18.66        6.86     18.75 o
   3  -4   9     3263.59     3913.09    445.21 o
   3  -4  10      670.24      921.37    174.69 o
   3  -4  11      146.90      124.99     40.89 o
   3  -4  12      241.28      262.00     51.38 o
   3  -4  13       85.85       76.70     29.04 o
   3  -3   0     4748.99     5044.96    169.13 o
   3  -3   1     3625.57     3919.87    222.95 o
   3  -3   2     1270.03     1366.42    117.50 o
   3  -3   3      167.72      150.66     32.78 o
   3  -3   4      237.01      205.92     26.12 o
   3  -3   5      933.88     1237.81     93.78 o
   3  -3   6     1263.22     1388.59    135.37 o
   3  -3   7     1294.63     1351.84    160.05 o
   3  -3   8       42.63       32.45      6.28 o
   3  -3   9       42.26       48.87     17.80 o
   3  -3  10      998.79     1075.37     84.70 o
   3  -3  11      186.37      182.88     30.18 o
   3  -3  12      110.14       91.85     22.24 o
   3  -3  13      159.72      142.04     34.62 o
   3  -3  14      307.87      249.99     57.86 o
   3  -3  15       10.78       21.38     37.55 o
   3  -2   0      155.56      144.57     25.50 o
   3  -2   1        4.83       29.85     18.10 o
   3  -2   2      555.75      589.75     48.27 o
   3  -2   3     1070.68      897.64    123.96 o
   3  -2   4      274.16      226.44     24.88 o
   3  -2   5       53.50       44.00     10.85 o
   3  -2   6      138.19      119.98     16.82 o
   3  -2   7     1688.95     1692.83     50.47 o
   3  -2   8      105.79       78.94     11.69 o
   3  -2   9     1069.91     1050.02     51.38 o
   3  -2  10     1802.48     1919.35    115.39 o
   3  -2  11      667.64      622.49     53.10 o
   3  -2  12       27.06       30.23     17.68 o
   3  -2  13      514.66      429.41     53.47 o
   3  -2  14      174.43      144.42     41.43 o
   3  -2  15      751.69      645.48    101.14 o
   3  -2  16      718.63      718.03     88.36 o
   3  -2  17        3.23        2.71     22.39 o
   3  -1   0     1082.28     1029.56     50.87 o
   3  -1   1     1827.63     1762.09     89.17 o
   3  -1   2     1040.83     1056.68     76.89 o
   3  -1   3       29.71       33.86     19.65 o
   3  -1   4      272.17      240.86     33.93 o
   3  -1   5        3.84        5.08      8.39 o
   3  -1   6     2677.58     2529.74     80.37 o
   3  -1   7     1348.36     1160.13    106.45 o
   3  -1   8      547.14      479.70     41.52 o
   3  -1   9      438.47      371.38     27.29 o
   3  -1  10       33.87       26.85      8.08 o
   3  -1  11     1628.95     1529.76    120.93 o
   3  -1  12      471.78      489.00     37.99 o
   3  -1  13     1143.56     1028.37    173.86 o
   3  -1  14        9.89       23.11     19.69 o
   3  -1  15       14.40        5.77     29.01 o
   3  -1  16      195.97      136.39     47.87 o
   3  -1  17      533.40      497.70     66.42 o
   3  -1  18      397.45      292.35     55.86 o
   3   0   0        3.28       20.00     12.31 o
   3   0   1       69.83       63.28     13.69 o
   3   0   2     2904.81     3349.40    202.19 o
   3   0   3     2458.85     2296.24    158.22 o
   3   0   4     2494.18     2198.91    126.70 o
   3   0   5       92.44       76.89     13.99 o
   3   0   6      788.81      776.28     43.55 o
   3   0   7     3087.95     2818.68    139.04 o
   3   0   8     1985.33     1853.55     59.44 o
   3   0   9     2847.32     2543.01    121.20 o
   3   0  10      104.53       89.32      9.50 o
   3   0  11      461.67      462.48     38.95 o
   3   0  12       53.49       50.28     18.16 o
   3   0  13      408.74      502.54     85.52 o
   3   0  14      821.75      829.54    121.85 o
   3   0  15      233.41      219.73     56.59 o
   3   0  16       15.20       16.94     26.09 o
   3   0  17       79.85       51.94     30.05 o
   3   0  18      335.40      343.54     96.19 o
   3   1   0     1091.93      985.82    109.08 o
   3   1   1      203.16      163.92     30.76 o
   3   1   2      243.73      217.76     29.41 o
   3   1   3      341.24      324.74     36.33 o
   3   1   4     1005.78     1128.16     58.08 o
   3   1   5      847.93      785.32     53.31 o
   3   1   6      125.94       91.13     26.12 o
   3   1   7      163.28      140.82     25.19 o
   3   1   8      265.37      226.65     25.82 o
   3   1   9      402.56      336.68     34.25 o
   3   1  10       80.24       64.89     11.55 o
   3   1  11      275.32      253.08     30.72 o
   3   1  12      757.21      728.35     58.36 o
   3   1  13     1517.08     1477.92    131.18 o
   3   1  14       69.00       47.80     31.19 o
   3   1  15       73.04       90.07     43.94 o
   3   1  16       23.83       25.09     20.96 o
   3   1  17      855.16      903.56    100.64 o
   3   1  18     1122.00     1103.63    181.28 o
   3   2   0      262.55      281.68     40.30 o
   3   2   1      224.34      188.90     29.94 o
   3   2   2        0.66        9.00     10.15 o
   3   2   3     1186.90     1153.46     77.85 o
   3   2   4     2905.89     2857.08    107.89 o
   3   2   5      172.13      124.71     23.27 o
   3   2   6      371.84      341.38     42.78 o
   3   2   7       12.60        7.34      9.99 o
   3   2   8     3514.11     3471.02    163.94 o
   3   2   9     2513.10     2407.88     88.18 o
   3   2  10     2374.92     2149.08    123.03 o
   3   2  11       61.47       55.13     36.16 o
   3   2  12      317.39      307.76     67.33 o
   3   2  13      775.12      782.96     91.11 o
   3   2  14     1435.49     1492.51    173.44 o
   3   2  15      488.22      402.99     61.74 o
   3   2  16        5.27        6.09     28.42 o
   3   2  17       17.11       21.37     32.56 o
   3   2  18       58.02       63.96     48.80 o
   3   2  19      444.91      386.14     83.86 o
   3   3   0     3066.69     3295.25    122.90 o
   3   3   1     4137.51     4472.14    156.83 o
   3   3   2      258.36      276.17     39.56 o
   3   3   3       17.85       21.55     14.80 o
   3   3   4      229.85      160.67     28.72 o
   3   3   5     2390.08     2339.44    193.99 o
   3   3   6     5402.08     5308.84    248.73 o
   3   3   7      110.01      102.74     38.02 o
   3   3   8      757.19      854.84    226.08 o
   3   3   9       77.09       67.87     11.44 o
   3   3  10       37.63       33.29     17.25 o
   3   3  11     2860.45     2585.64    285.84 o
   3   3  12      138.28      102.03     35.51 o
   3   3  13       13.31       27.51     16.71 o
   3   3  14        9.18       37.81     26.26 o
   3   3  15       40.12       46.86     28.70 o
   3   3  16     1099.62     1130.41    144.89 o
   3   3  17      101.04       99.10     46.89 o
   3   3  18       56.90       29.74     24.24 o
   3   3  19      235.50      212.90     60.47 o
   3   4   0       73.94       81.38     32.01 o
   3   4   1     1713.47     1720.70    153.46 o
   3   4   2      444.31      345.20     51.64 o
   3   4   3       71.55       55.25     24.91 o
   3   4   4       94.55       84.73     30.48 o
   3   4   5      474.51      384.97     87.92 o
   3   4   6     1149.34     1142.24     73.66 o
   3   4   7      526.09      475.69     55.65 o
   3   4   8        8.50        9.53      6.40 o
   3   4   9       18.22       25.49     12.61 o
   3   4  10      687.88      731.94    111.25 o
   3   4  11      118.76      123.59     38.63 o
   3   4  12      131.92      124.15     37.21 o
   3   4  13       48.42       57.15     27.65 o
   3   4  14      956.93      978.21    115.12 o
   3   4  15     1344.02     1217.07    101.02 o
   3   4  16      107.88      100.89     51.91 o
   3   4  17      307.53      254.98     85.14 o
   3   4  18      496.09      392.29    104.93 o
   3   4  19      203.39      103.89     56.01 o
   3   5   0      592.24      663.58     66.14 o
   3   5   1     1328.17     1422.60    130.38 o
   3   5   2       42.68       67.03     39.79 o
   3   5   3      340.16      368.82    140.44 o
   3   5   4     1784.28     2110.52    302.36 o
   3   5   5     2041.59     2069.75    144.15 o
   3   5   6     1530.20     1674.35     99.10 o
   3   5   7     1182.52     1061.35     72.73 o
   3   5   8       61.05       52.03     14.61 o
   3   5   9      103.93       87.05     22.35 o
   3   5  10      906.62      957.03     65.57 o
   3   5  11     1060.53     1281.21    169.34 o
   3   5  12     1136.65      978.04    115.71 o
   3   5  13       57.02       24.90     21.12 o
   3   5  14       36.47       29.66     24.31 o
   3   5  15      374.90      321.88     75.73 o
   3   5  16     1388.14     1238.52    110.62 o
   3   5  17      357.05      304.35     72.08 o
   3   5  18        3.38       30.18     30.04 o
   3   6   0       97.53      142.68     35.40 o
   3   6   1      819.52      964.16    872.32 o
   3   6   2     1674.92     1698.92    487.95 o
   3   6   3     2556.13     2744.67    168.83 o
   3   6   4       70.81       49.02     22.61 o
   3   6   5      267.00      300.59     52.01 o
   3   6   6      337.75      301.84     49.15 o
   3   6   7      614.89      611.77    106.62 o
   3   6   8     3868.93     3700.46    206.15 o
   3   6   9       45.95       35.86     20.06 o
   3   6  10       47.85       43.35     17.92 o
   3   6  11       79.86       76.99     33.43 o
   3   6  12      610.14      573.38     91.47 o
   3   6  13     1848.49     1797.97    131.72 o
   3   6  14      177.18      123.89     42.48 o
   3   6  15       10.77       20.88     21.37 o
   3   6  16      526.34      455.57     95.37 o
   3   6  17       27.94       17.63     17.41 o
   3   6  18      695.93      679.53    133.64 o
   3   7   0      590.61      600.30    108.75 o
   3   7   1       83.29       68.35     30.19 o
   3   7   2      358.25      309.80     52.33 o
   3   7   3       60.15       39.74     25.12 o
   3   7   4     3606.50     3680.31    244.91 o
   3   7   5       13.53       34.46     26.58 o
   3   7   6       21.03        6.52     40.96 o
   3   7   7      550.44      465.08     66.80 o
   3   7   8       66.87       55.03     29.11 o
   3   7   9      468.53      436.09     69.08 o
   3   7  10      179.26      154.93     47.95 o
   3   7  11       11.54       51.66     29.69 o
   3   7  12     1650.39     2002.63    182.53 o
   3   7  13      132.71      116.69     43.83 o
   3   7  14       12.58       16.81     20.71 o
   3   7  15      148.39      170.83     54.82 o
   3   7  16      385.74      374.78     80.58 o
   3   7  17      700.33      574.90    134.84 o
   3   8   0        6.64       30.37     40.18 o
   3   8   1      511.19      504.56     70.49 o
   3   8   2      400.40      407.97     63.23 o
   3   8   3      861.86      913.75     81.81 o
   3   8   4      982.37     1004.03     88.57 o
   3   8   5      197.84      188.44     51.01 o
   3   8   6      332.13      283.98     52.67 o
   3   8   7      240.09      228.25     48.87 o
   3   8   8      823.38      833.86     95.07 o
   3   8   9      911.12      827.25     83.24 o
   3   8  10        3.29       29.37     23.15 o
   3   8  11       51.40       28.40     19.95 o
   3   8  12      368.56      365.06     76.39 o
   3   8  13      940.26      980.58    160.26 o
   3   8  14     2277.23     2252.72    129.39 o
   3   8  15       67.83       68.75     31.59 o
   3   8  16      284.84      270.01     77.79 o
   3   8  17        9.19        0.91     28.46 o
   3   9   0      963.33      867.33    200.02 o
   3   9   1      189.84      234.81     86.09 o
   3   9   2       91.30       84.34     34.88 o
   3   9   3      126.78      116.80     37.56 o
   3   9   4     1465.05     1311.56    148.11 o
   3   9   5      677.99      757.90     94.83 o
   3   9   6      169.63      192.18     57.36 o
   3   9   7       82.40       92.72     40.81 o
   3   9   8       47.69       27.78     28.35 o
   3   9   9      236.48      213.88     67.35 o
   3   9  10     1554.44     1581.24    146.16 o
   3   9  11      426.62      508.35     81.62 o
   3   9  12       76.73       80.26     36.86 o
   3   9  13       62.92       66.39     30.07 o
   3   9  14        2.47       38.85     34.22 o
   3   9  15      186.76      156.60     54.74 o
   3  10   0      152.05      129.78     46.42 o
   3  10   1     1193.55     1200.27    120.74 o
   3  10   2     1051.23     1013.80    107.61 o
   3  10   3       78.33       79.47     48.12 o
   3  10   4      639.75      645.75     73.76 o
   3  10   5        1.13        8.09     27.60 o
   3  10   6     1175.10     1149.83    115.50 o
   3  10   7      128.72      133.74     43.92 o
   3  10   8        0.83       20.39     28.58 o
   3  10   9     1167.18     1160.50    125.65 o
   3  10  10       90.00       87.75     37.42 o
   3  10  11      191.26      160.69     50.29 o
   3  10  12      811.41      735.95     91.82 o
   3  10  13        1.87       70.74     35.21 o
   3  10  14     1374.68     1318.20    234.28 o
   3  11   0      255.16      287.70     62.73 o
   3  11   1       70.71       67.46     35.34 o
   3  11   2        1.23       35.85     25.43 o
   3  11   3      529.77      595.52     66.52 o
   3  11   4      258.11      243.95     49.24 o
   3  11   5      293.50      297.80     56.06 o
   3  11   6      830.83      778.59    125.58 o
   3  11   7      239.91      258.08     53.42 o
   3  11   8      122.19      160.80     54.62 o
   3  11   9        0.46       29.61     28.46 o
   3  11  10      118.05      111.33     41.82 o
   3  11  11      794.39      833.27    146.65 o
   4  -9   0       19.60       28.83     22.90 o
   4  -9   1      554.34      610.21    153.19 o
   4  -8   0        2.84       29.32     20.04 o
   4  -8   1      397.09      446.30     60.25 o
   4  -8   2       46.49       91.45     40.15 o
   4  -8   3       20.81       39.15     26.23 o
   4  -8   4      539.77      585.42    122.88 o
   4  -8   5       22.86       57.99     45.85 o
   4  -7   0       54.72       73.11     34.31 o
   4  -7   1      151.93      166.92     34.40 o
   4  -7   2       97.67       87.43     33.42 o
   4  -7   3      365.72      506.35     88.02 o
   4  -7   4      228.09      250.39     47.50 o
   4  -7   5        3.22       49.18     40.47 o
   4  -7   6      602.98      602.39    108.62 o
   4  -7   7      131.27      135.55     45.21 o
   4  -6   0      385.90      474.17     58.00 o
   4  -6   1      300.19      365.88     52.35 o
   4  -6   2       27.62       28.16     24.12 o
   4  -6   3       23.20       26.97     22.95 o
   4  -6   4     1307.67     1466.92    200.56 o
   4  -6   5      570.60      592.22     86.03 o
   4  -6   6       32.42       15.84     32.61 o
   4  -6   7       77.27       90.48     41.19 o
   4  -6   8       35.04       22.28     30.21 o
   4  -6   9       73.87       76.73     34.60 o
   4  -5   0       56.12       66.60     37.85 o
   4  -5   1     1568.51     1849.25    141.55 o
   4  -5   2       94.26       82.11     36.37 o
   4  -5   3       10.26       19.83     29.81 o
   4  -5   4      245.64      227.15     37.61 o
   4  -5   5       27.93       50.11     36.44 o
   4  -5   6      354.63      415.38     64.06 o
   4  -5   7       28.67       31.04     31.34 o
   4  -5   8      166.79      190.61     44.07 o
   4  -5   9      301.20      273.94     55.67 o
   4  -5  10       21.35       60.92     28.06 o
   4  -4   0     1027.04     1273.92    110.45 o
   4  -4   1     1222.39     1481.44    120.20 o
   4  -4   2       62.90       72.57     35.57 o
   4  -4   3       19.44       38.77     28.56 o
   4  -4   4      275.49      262.72     45.65 o
   4  -4   5     1064.97     1388.54     97.68 o
   4  -4   6      188.88      221.44     48.96 o
   4  -4   7       75.16       81.37     49.42 o
   4  -4   8        3.03       15.51     28.50 o
   4  -4   9      187.18      186.07     37.90 o
   4  -4  10     1049.12     1149.56    109.44 o
   4  -4  11      467.19      456.69    121.38 o
   4  -4  12       40.72       19.75     45.50 o
   4  -3   0      105.43      117.06     40.22 o
   4  -3   1     1990.65     2260.67    141.48 o
   4  -3   2      226.37      283.32     47.30 o
   4  -3   3      938.98     1028.83    112.84 o
   4  -3   4      175.64      160.68     36.95 o
   4  -3   5       38.92       25.19     21.72 o
   4  -3   6     1173.96     1378.45    105.01 o
   4  -3   7      704.42      891.50    107.16 o
   4  -3   8      228.24      221.09     49.81 o
   4  -3   9      242.14      206.09     58.04 o
   4  -3  10       50.75       17.10     31.92 o
   4  -3  11        2.67       64.96     91.17 o
   4  -3  12      601.37      873.57    216.08 o
   4  -3  13      142.79      198.39     72.85 o
   4  -2   0        0.75       30.90     19.28 o
   4  -2   1       75.83       63.29     22.38 o
   4  -2   2      186.81      161.26     26.52 o
   4  -2   3      995.11      952.91    164.25 o
   4  -2   4       30.92       40.24     26.73 o
   4  -2   5        1.94       12.05     24.28 o
   4  -2   6      566.98      673.32     67.70 o
   4  -2   7      202.56      219.22     38.14 o
   4  -2   8      536.87      689.99     73.11 o
   4  -2   9       49.14       26.49     36.69 o
   4  -2  10       36.75       42.07     30.94 o
   4  -2  11      557.96      590.84    116.22 o
   4  -2  12      750.48      723.79    100.64 o
   4  -2  13        4.77       18.92     40.25 o
   4  -1   0       93.78       63.33     20.78 o
   4  -1   1       32.09       53.58     26.37 o
   4  -1   2     2096.57     2196.02    124.98 o
   4  -1   3     1497.70     1574.31     96.46 o
   4  -1   4        7.81       13.36     13.03 o
   4  -1   5       56.22       52.23     19.01 o
   4  -1   6      210.80      204.91     32.71 o
   4  -1   7     1297.62     1358.66    239.54 o
   4  -1   8      465.44      479.87     71.04 o
   4  -1   9       69.13      109.58     39.01 o
   4  -1  10       10.99       42.02     85.69 o
   4  -1  11       33.06       28.12     48.22 o
   4  -1  12     1554.32     1497.84    153.14 o
   4  -1  13      617.48      588.12     96.42 o
   4  -1  14       12.41        6.46     33.36 o
   4   0   0      684.29      654.43     44.37 o
   4   0   1       26.79       29.96     21.82 o
   4   0   2      253.48      246.87     35.93 o
   4   0   3     1504.05     1607.19    152.44 o
   4   0   4      609.32      771.97     75.67 o
   4   0   5      705.90      684.81     89.86 o
   4   0   6      274.39      268.23     31.97 o
   4   0   7        9.77        8.27     14.05 o
   4   0   8       34.66       44.75     19.87 o
   4   0   9     1052.60     1033.79    140.44 o
   4   0  10      712.50      779.16     96.83 o
   4   0  11       19.27       44.31     58.22 o
   4   0  12        2.44       44.27     72.69 o
   4   0  13        0.12       30.88     54.12 o
   4   0  14       69.87      118.17     73.71 o
   4   0  15      128.09       76.82     67.22 o
   4   1   0     2155.07     2295.42    124.19 o
   4   1   1     1177.72     1260.20     91.42 o
   4   1   2        0.77        7.19      9.10 o
   4   1   3      601.96      582.00     66.99 o
   4   1   4       52.24       55.73     23.78 o
   4   1   5     1362.98     1555.99     79.29 o
   4   1   6      202.62      182.33     29.99 o
   4   1   7       60.99       45.46     21.06 o
   4   1   8      617.29      613.93     48.41 o
   4   1   9      816.91      921.98     73.75 o
   4   1  10      205.38      284.56    101.32 o
   4   1  11       40.50       89.70     68.45 o
   4   1  12        0.95       17.61     41.53 o
   4   1  13     1399.57     1309.29    139.39 o
   4   1  14      292.60      269.51     68.65 o
   4   1  15      151.07       86.83     50.66 o
   4   2   0      374.93      390.68     49.72 o
   4   2   1      141.23      162.23     37.19 o
   4   2   2      109.56      147.74     36.37 o
   4   2   3       35.00       22.42     29.40 o
   4   2   4     1992.99     2139.63    143.10 o
   4   2   5     1507.76     1650.72     86.98 o
   4   2   6      536.15      535.08     41.15 o
   4   2   7       63.47       58.75     25.79 o
   4   2   8      446.57      421.40     43.00 o
   4   2   9      715.11      766.23     93.67 o
   4   2  10      494.87      500.50     49.73 o
   4   2  11      392.72      351.86     90.41 o
   4   2  12        6.44      103.28     84.81 o
   4   2  13        0.03       46.78     70.00 o
   4   2  14      347.94      314.68     84.63 o
   4   2  15      350.37      320.25    105.96 o
   4   3   0     1537.62     1849.65    157.64 o
   4   3   1     1297.70     1659.87    112.16 o
   4   3   2      898.30     1029.36     82.78 o
   4   3   3        1.47       33.88     28.52 o
   4   3   4        5.86       17.04     22.83 o
   4   3   5      198.19      165.34     34.05 o
   4   3   6      309.93      340.37     40.89 o
   4   3   7      431.56      429.04     44.81 o
   4   3   8      162.47      125.69     25.05 o
   4   3   9      122.85       90.95     29.24 o
   4   3  10      111.42       94.64     49.12 o
   4   3  11      857.74     1002.45    108.73 o
   4   3  12      289.72      355.33    111.27 o
   4   3  13       28.56        9.13     47.81 o
   4   3  14        3.50        8.17     47.29 o
   4   3  15      160.38      126.65     70.18 o
   4   4   0       50.22      102.09     54.72 o
   4   4   1      118.07      125.72     38.09 o
   4   4   2      767.59      797.20     86.06 o
   4   4   3      905.06      972.22     67.78 o
   4   4   4       19.57        8.38     24.08 o
   4   4   5      199.93      181.93     39.96 o
   4   4   6      197.21      180.91     27.71 o
   4   4   7      175.81      185.70     30.89 o
   4   4   8      419.91      401.88     38.56 o
   4   4   9       18.91       35.25     29.99 o
   4   4  10      900.64      959.25    102.71 o
   4   4  11      770.14      728.63     69.67 o
   4   4  12        4.07       19.61     18.08 o
   4   4  13       14.41       19.52     33.41 o
   4   4  14       82.89       56.03     54.46 o
   4   4  15      202.47      273.86     86.86 o
   4   5   0       42.04       44.43     35.80 o
   4   5   1     1065.65     1255.62     95.24 o
   4   5   2      739.32      954.01     84.44 o
   4   5   3      405.38      411.46     50.15 o
   4   5   4      178.99      129.72     32.15 o
   4   5   5        5.20       24.52     24.80 o
   4   5   6      720.65      788.49     65.54 o
   4   5   7      447.25      431.47     41.00 o
   4   5   8      518.63      447.53     47.67 o
   4   5   9        2.02       24.43     29.55 o
   4   5  10      399.77      311.48     59.31 o
   4   5  11      900.04      856.53    134.75 o
   4   5  12      612.07      702.82    147.62 o
   4   5  13      615.41      520.54    124.35 o
   4   5  14       14.81      -11.18     51.17 o
   4   6   0       29.75       20.39     36.81 o
   4   6   1        2.31       28.18     36.01 o
   4   6   2       63.62       60.58     34.50 o
   4   6   3     1168.11     1486.53    100.94 o
   4   6   4     1353.30     1557.55    149.67 o
   4   6   5       62.69       42.97     30.96 o
   4   6   6       16.63       33.55     24.35 o
   4   6   7       34.27       40.04     28.08 o
   4   6   8      811.17      816.64    107.21 o
   4   6   9      662.68      724.10     92.31 o
   4   6  10      180.61      166.48     90.62 o
   4   6  11       33.13      113.63    186.32 o
   4   6  12       10.41       14.57     20.98 o
   4   6  13      135.27      121.30     37.26 o
   4   6  14      534.98      475.33    131.18 o
   4   7   0      879.32     1135.76    100.27 o
   4   7   1      269.33      330.41     58.02 o
   4   7   2        5.42       37.09     37.10 o
   4   7   3      186.22      216.40     50.15 o
   4   7   4      414.90      451.86     62.09 o
   4   7   5       19.46       45.24     32.11 o
   4   7   6      436.50      435.16     43.83 o
   4   7   7      227.76      180.50     42.24 o
   4   7   8      457.95      517.60   1064.85 o
   4   7   9       14.53       19.49     37.27 o
   4   7  10      238.13      203.89     49.05 o
   4   7  11      140.72      101.52     41.76 o
   4   7  12      209.54      218.61     71.72 o
   4   7  13      264.67      289.55     58.17 o
   4   8   0       55.70       69.96     48.03 o
   4   8   1      106.93      112.91     45.40 o
   4   8   2      182.28      205.11     51.55 o
   4   8   3      272.61      263.94     55.17 o
   4   8   4      345.90      311.08    108.06 o
   4   8   5      125.59      171.59     43.55 o
   4   8   6       65.22       47.48     43.77 o
   4   8   7      322.71      340.64     79.36 o
   4   8   8      465.44      438.41     67.54 o
   4   8   9      275.38      261.39     59.72 o
   4   8  10      983.46      539.20    267.50 o
   4   8  11       51.22       52.67     28.63 o
   4   9   0      675.97      906.70    127.37 o
   4   9   1      760.45      961.31    157.35 o
   4   9   2        3.94       50.98     53.18 o
   4   9   3       10.49        7.15     30.63 o
   4   9   4        5.83       35.32     36.89 o
   4   9   5      263.21      265.97     72.77 o
   4   9   6     2539.34     2823.78    729.84 o
   4   9   7       66.16       79.67     44.29 o
   4   9   8       64.14       50.58     33.48 o
   4   9   9        5.35       14.47     25.83 o
   5  -4   0      219.41      248.33     54.97 o
   5  -4   1      619.63      833.01    118.69 o
   5  -4   2       10.07        1.78     24.27 o
   5  -4   3        2.23       60.03     70.32 o
   5  -3   0      194.76      181.21     49.41 o
   5  -3   1      499.99      621.50     97.63 o
   5  -3   2      345.45      437.76     70.71 o
   5  -3   3      965.24     1107.35    178.59 o
   5  -3   4       11.93       24.52     38.60 o
   5  -3   5        2.64       20.57     37.01 o
   5  -2   0       37.02       59.85     45.58 o
   5  -2   1       24.03       17.11     29.42 o
   5  -2   2       64.13       65.49     47.14 o
   5  -2   3       39.86       44.27     34.92 o
   5  -2   4      798.65      924.84    157.96 o
   5  -2   5        1.44       41.57     46.61 o
   5  -2   6       96.05       66.05     39.64 o
   5  -1   0       89.18       92.78     55.25 o
   5  -1   1        4.06       21.48     29.18 o
   5  -1   2       82.08       62.65     31.60 o
   5  -1   3      743.02      941.22     81.95 o
   5  -1   4      128.58      126.94     34.11 o
   5  -1   5      245.51      237.77     91.15 o
   5  -1   6       56.09       87.80     48.96 o
   5  -1   7       13.99       31.46     59.75 o
   5   0   0      769.39      840.29    124.67 o
   5   0   1       38.72       60.34     34.87 o
   5   0   2       63.79       60.59     30.40 o
   5   0   3       24.28       83.54     31.75 o
   5   0   4      542.32      528.74     54.29 o
   5   0   5     1674.62     2128.27    130.34 o
   5   0   6      128.73      124.94     50.86 o
   5   0   7       14.73      128.42    113.72 o
   5   0   8        7.53       47.07    121.75 o
   5   1   0       16.25       41.68     33.36 o
   5   1   1      789.71      918.16     84.84 o
   5   1   2      260.77      387.43     89.43 o
   5   1   3      141.15       94.11     39.88 o
   5   1   4        5.49        8.44     25.50 o
   5   1   5      391.86      529.19     58.15 o
   5   1   6       47.60       40.23     53.47 o
   5   1   7        6.22       52.48     67.48 o
   5   1   8       22.56       28.78     54.35 o
   5   2   0      324.07      366.22     45.16 o
   5   2   1      144.34      171.92     36.64 o
   5   2   2       22.03       27.21     23.89 o
   5   2   3        1.91       25.59     39.07 o
   5   2   4       47.89       55.37     30.67 o
   5   2   5      267.39      372.80     60.93 o
   5   2   6       49.21       53.53     41.59 o
   5   2   7      243.58      267.27     79.33 o
   5   2   8      109.82      134.24     73.37 o
   5   3   0       14.28       17.51     27.11 o
   5   3   1      102.84      135.16     30.98 o
   5   3   2     1235.70     1490.14    101.78 o
   5   3   3      345.71      355.24     45.61 o
   5   3   4        8.18       29.00     25.50 o
   5   3   5        2.32       10.13     22.11 o
   5   3   6      146.48      132.39     39.06 o
   5   3   7     1285.48     1307.77    201.47 o
   5   3   8      145.62      158.48     50.17 o
   5   4   0        5.01       46.25     31.81 o
   5   4   1       10.04       34.54     30.27 o
   5   4   2       32.44       42.58     29.16 o
   5   4   3      374.99      480.11     63.74 o
   5   4   4       64.17       89.00     36.85 o
   5   4   5       42.04       53.35     38.61 o
   5   4   6      164.59      178.73     39.04 o
   5   4   7      273.43      218.44     41.78 o
   5   5   2      132.34      213.36     44.82 o
   5   5   3      315.29      387.98     58.88 o
   5   5   4      147.34      189.23     44.79 o
